# Supplementary material for: Tris(tetra­butyl­ammonium) hexa­kis­(tert-butane­thiol­ato-κS)hepta-μ3-chlorido-μ3-sulfido-hexa­molybdate dihydrate
Source: Acta Crystallogr Sect E Struct Rep Online. 2012 Feb 24;68(Pt 3):m333–4. doi: 10.1107/S1600536812007416 (PMC3297277; doi:10.1107/S1600536812007416)
Supplement: Supplementary file 1 [file e-68-0m333-sup1.cif]

##############################################################################
#                                                                            #
# This CIF contains the data in a paper accepted for publication in          #
# Acta Crystallographica Section E. It conforms to the requirements of       #
# Notes for Authors for Acta Crystallographica Section E, and has been       #
# peer reviewed under the auspices of the IUCr Commission on Journals.       #
#                                                                            #
# Full details of the Crystallographic Information File format               #
# are given in the paper "The Crystallographic Information File (CIF):       #
# a New Standard Archive File for Crystallography" by S. R. Hall, F. H.      #
# Allen and I. D. Brown [Acta Cryst. (1991), A47, 655-685].                  #
#                                                                            #
# The current version of the core CIF dictionary is obtainable from          #
# ftp://ftp.iucr.org/pub/cif_core.dic.                                       #
#                                                                            #
# Software is freely available for graphical display of the structure(s)     #
# in this CIF. For information consult the CIF software page                 #
# http://www.iucr.org/resources/cif/software.                                #
#                                                                            #
# This file may be used for bona fide research purposes within the           #
# scientific community so long as proper attribution is given to the journal # 
# article from which it was obtained.                                        #
#                                                                            #
##############################################################################
data_I
_audit_creation_method     SHELXL-97
_chemical_name_systematic
;
Tris(tetrabutylammonium)
hexakis(<i>tert</i>-butanethiolato-\k<i>S</i>)hepta-\m~3~-
chlorido-\m~3~-sulfido-hexamolybdate dihydrate
;
_chemical_name_common     ?
_chemical_formula_moiety     '3(C16 H36 N +), C24 H54 Cl7 Mo6 S7 3-, 2(H2 O)'
_chemical_formula_sum     'C72 H166 Cl7 Mo6 N3 O2 S7'
_chemical_formula_iupac     '(C16 H36 N)3 [Mo6 (C4 H9 S)6 Cl7 S], 2H2 O'
_chemical_formula_weight     2154.29
_chemical_melting_point     ?
_symmetry_cell_setting     trigonal
_symmetry_space_group_name_H-M     'R -3 c'
_symmetry_space_group_name_Hall     '-R 3 2"c'
loop_
    _symmetry_equiv_pos_as_xyz
    'x, y, z'
    '-y, x-y, z'
    '-x+y, -x, z'
    'x-y, -y, -z+1/2'
    '-x, -x+y, -z+1/2'
    'y, x, -z+1/2'
    'x+2/3, y+1/3, z+1/3'
    '-y+2/3, x-y+1/3, z+1/3'
    '-x+y+2/3, -x+1/3, z+1/3'
    'x-y+2/3, -y+1/3, -z+5/6'
    '-x+2/3, -x+y+1/3, -z+5/6'
    'y+2/3, x+1/3, -z+5/6'
    'x+1/3, y+2/3, z+2/3'
    '-y+1/3, x-y+2/3, z+2/3'
    '-x+y+1/3, -x+2/3, z+2/3'
    'x-y+1/3, -y+2/3, -z+7/6'
    '-x+1/3, -x+y+2/3, -z+7/6'
    'y+1/3, x+2/3, -z+7/6'
    '-x, -y, -z'
    'y, -x+y, -z'
    'x-y, x, -z'
    '-x+y, y, z-1/2'
    'x, x-y, z-1/2'
    '-y, -x, z-1/2'
    '-x+2/3, -y+1/3, -z+1/3'
    'y+2/3, -x+y+1/3, -z+1/3'
    'x-y+2/3, x+1/3, -z+1/3'
    '-x+y+2/3, y+1/3, z-1/6'
    'x+2/3, x-y+1/3, z-1/6'
    '-y+2/3, -x+1/3, z-1/6'
    '-x+1/3, -y+2/3, -z+2/3'
    'y+1/3, -x+y+2/3, -z+2/3'
    'x-y+1/3, x+2/3, -z+2/3'
    '-x+y+1/3, y+2/3, z+1/6'
    'x+1/3, x-y+2/3, z+1/6'
    '-y+1/3, -x+2/3, z+1/6'
_cell_length_a     18.7481(5)
_cell_length_b     18.7481(5)
_cell_length_c     52.4233(12)
_cell_angle_alpha     90.00
_cell_angle_beta     90.00
_cell_angle_gamma     120.00
_cell_volume     15957.7(7)
_cell_formula_units_Z     6
_cell_measurement_reflns_used     9844
_cell_measurement_theta_min     2.47
_cell_measurement_theta_max     28.28
_cell_measurement_temperature     150.0(2)
_exptl_crystal_description     prism
_exptl_crystal_colour     brown
_exptl_crystal_size_max     0.42
_exptl_crystal_size_mid     0.35
_exptl_crystal_size_min     0.23
_exptl_crystal_density_diffrn     1.345
_exptl_crystal_density_meas     ?
_exptl_crystal_density_method     'not measured'
_exptl_crystal_F_000     6708
_exptl_absorpt_coefficient_mu     1.035
_exptl_absorpt_correction_type     multi-scan
_exptl_absorpt_process_details     '(<i>SADABS</i>; Bruker, 2004)'
_exptl_absorpt_correction_T_min     0.6704
_exptl_absorpt_correction_T_max     0.7967
_exptl_special_details     ?
_diffrn_ambient_temperature     150.0(2)
_diffrn_radiation_type     MoK\a
_diffrn_radiation_wavelength     0.71073
_diffrn_radiation_monochromator     graphite
_diffrn_measurement_device_type     'Bruker--Nonius X8 APEX CCD'
_diffrn_measurement_method     '\f scans'
_diffrn_detector_area_resol_mean     25
_diffrn_reflns_number     36925
_diffrn_reflns_av_R_equivalents     0.0343
_diffrn_reflns_av_sigmaI/netI     0.0168
_diffrn_reflns_theta_min     2.17
_diffrn_reflns_theta_max     26.37
_diffrn_reflns_theta_full     25.50
_diffrn_measured_fraction_theta_max     0.999
_diffrn_measured_fraction_theta_full     0.999
_diffrn_reflns_limit_h_min     -23
_diffrn_reflns_limit_h_max     23
_diffrn_reflns_limit_k_min     -23
_diffrn_reflns_limit_k_max     22
_diffrn_reflns_limit_l_min     -65
_diffrn_reflns_limit_l_max     55
_diffrn_standards_number     0
_diffrn_standards_interval_count     .
_diffrn_standards_interval_time     .
_diffrn_standards_decay_%     ?
_refine_special_details
;
Refinement of <i>F</i>^2^ against ALL reflections. The weighted <i>R</i>-factor
<i>wR</i> and goodness of fit <i>S</i> are based on <i>F</i>^2^, conventional
<i>R</i>-factors <i>R</i> are based on <i>F</i>, with <i>F</i> set to zero for
negative <i>F</i>^2^. The threshold expression of <i>F</i>^2^ >
\s(<i>F</i>^2^) is used only for calculating <i>R</i>-factors(gt) <i>etc</i>.
and is not relevant to the choice of reflections for refinement.
<i>R</i>-factors based on <i>F</i>^2^ are statistically about twice as large
as those based on <i>F</i>, and <i>R</i>- factors based on ALL data will be
even larger.
Hydrogen atoms of water molecules are not located. One of water molecules is
disodered by two positions. Hydrogen atoms of cation and anion are placed
geometrically.
;
_reflns_number_total     3637
_reflns_number_gt     3092
_reflns_threshold_expression     I>2\s(I)
_refine_ls_structure_factor_coef     Fsqd
_refine_ls_matrix_type     full
_refine_ls_R_factor_all     0.0486
_refine_ls_R_factor_gt     0.0383
_refine_ls_wR_factor_gt     0.1170
_refine_ls_wR_factor_ref     0.1246
_refine_ls_goodness_of_fit_ref     1.136
_refine_ls_restrained_S_all     1.141
_refine_ls_number_reflns     3637
_refine_ls_number_parameters     161
_refine_ls_number_restraints     12
_refine_ls_hydrogen_treatment     constr
_refine_ls_weighting_scheme     calc
_refine_ls_weighting_details
        'calc w=1/[\s^2^(Fo^2^)+(0.0654P)^2^+69.7786P] where P=(Fo^2^+2Fc^2^)/3'
_atom_sites_solution_hydrogens     geom
_atom_sites_solution_primary     direct
_atom_sites_solution_secondary     difmap
_refine_ls_shift/su_max     0.000
_refine_ls_shift/su_mean     0.000
_refine_diff_density_max     1.160
_refine_diff_density_min     -0.758
_refine_ls_extinction_method     none
_refine_ls_extinction_coef     ?
loop_
    _atom_type_symbol
    _atom_type_description
    _atom_type_scat_dispersion_real
    _atom_type_scat_dispersion_imag
    _atom_type_scat_source
    C C 0.0033 0.0016 'International Tables Vol C Tables 4.2.6.8 and 6.1.1.4'
    H H 0.0000 0.0000 'International Tables Vol C Tables 4.2.6.8 and 6.1.1.4'
    N N 0.0061 0.0033 'International Tables Vol C Tables 4.2.6.8 and 6.1.1.4'
    S S 0.1246 0.1234 'International Tables Vol C Tables 4.2.6.8 and 6.1.1.4'
    Cl Cl 0.1484 0.1585 'International Tables Vol C Tables 4.2.6.8 and 6.1.1.4'
    Mo Mo -1.6832 0.6857 'International Tables Vol C Tables 4.2.6.8 and 6.1.1.4'
    O O 0.0106 0.0060 'International Tables Vol C Tables 4.2.6.8 and 6.1.1.4'
_computing_data_collection     'APEX2 (Bruker, 2004)'
_computing_cell_refinement     'SAINT (Bruker, 2004)'
_computing_data_reduction     'SAINT (Bruker, 2004)'
_computing_structure_solution     'SHELXS97 (Sheldrick, 2008)'
_computing_structure_refinement     'SHELXL97 (Sheldrick, 2008)'
_computing_molecular_graphics
;
SHELXTL (Sheldrick, 2008), Mercury (Macrae <i>et al.</i>, 2006)
and
POV-Ray (Persistence of Vision, 2004)
;
_computing_publication_material     'SHELXTL (Sheldrick, 2008)'
loop_
    _atom_site_type_symbol
    _atom_site_label
    _atom_site_fract_x
    _atom_site_fract_y
    _atom_site_fract_z
    _atom_site_U_iso_or_equiv
    _atom_site_adp_type
    _atom_site_calc_flag
    _atom_site_refinement_flags
    _atom_site_occupancy
    _atom_site_symmetry_multiplicity
    _atom_site_disorder_assembly
    _atom_site_disorder_group
    Mo Mo1 0.093280(16) 0.039723(17) 0.020197(5) 0.02512(13) Uani d . 1 1 . .
    Cl Cl1 0.0000 0.0000 0.05819(2) 0.0298(3) Uani d S 1 3 . .
    Cl Cl2 0.07472(5) -0.10085(5) 0.019692(16) 0.0374(2) Uani d P 0.8333333 1 .
                                                                               1
    S S1 0.21632(6) 0.09894(7) 0.049357(18) 0.0458(3) Uani d . 1 1 . .
    S S2 0.07472(5) -0.10085(5) 0.019692(16) 0.0374(2) Uani d P 0.1666667 1 . 2
    O O2W 0.5911(10) 0.3102(13) 0.0925(4) 0.103(6) Uani d PU 0.25 1 . 2
    N N1 0.2617(3) 0.3333 0.0833 0.0555(12) Uani d S 1 2 . .
    C C1 0.3076(2) 0.0927(3) 0.03926(8) 0.0478(9) Uani d . 1 1 . .
    C C2 0.3649(4) 0.1194(6) 0.06188(11) 0.107(3) Uani d . 1 1 . .
    H H2A 0.4128 0.1137 0.0578 0.161 Uiso calc R 1 1 . .
    H H2B 0.3359 0.0848 0.0766 0.161 Uiso calc R 1 1 . .
    H H2C 0.3831 0.1771 0.0659 0.161 Uiso calc R 1 1 . .
    C C3 0.2844(4) 0.0089(4) 0.02944(17) 0.111(3) Uani d . 1 1 . .
    H H3A 0.2454 -0.0054 0.0153 0.167 Uiso calc R 1 1 . .
    H H3B 0.2587 -0.0316 0.0432 0.167 Uiso calc R 1 1 . .
    H H3C 0.3339 0.0089 0.0234 0.167 Uiso calc R 1 1 . .
    C C4 0.3539(4) 0.1528(5) 0.01793(13) 0.099(2) Uani d . 1 1 . .
    H H4A 0.3731 0.2091 0.0238 0.148 Uiso calc R 1 1 . .
    H H4B 0.3172 0.1408 0.0033 0.148 Uiso calc R 1 1 . .
    H H4C 0.4013 0.1473 0.0129 0.148 Uiso calc R 1 1 . .
    C C11 0.3094(3) 0.3354(3) 0.10717(8) 0.0559(11) Uani d . 1 1 . .
    H H11A 0.3620 0.3883 0.1075 0.067 Uiso calc R 1 1 . .
    H H11B 0.2773 0.3342 0.1223 0.067 Uiso calc R 1 1 . .
    C C12 0.3281(3) 0.2659(3) 0.10940(9) 0.0669(13) Uani d . 1 1 . .
    H H12A 0.2761 0.2126 0.1078 0.080 Uiso calc R 1 1 . .
    H H12B 0.3645 0.2697 0.0952 0.080 Uiso calc R 1 1 . .
    C C13 0.3688(4) 0.2676(3) 0.13419(10) 0.0809(16) Uani d . 1 1 . .
    H H13A 0.3314 0.2620 0.1484 0.097 Uiso calc R 1 1 . .
    H H13B 0.4195 0.3218 0.1360 0.097 Uiso calc R 1 1 . .
    C C14 0.3909(4) 0.2012(4) 0.13669(13) 0.0886(18) Uani d . 1 1 . .
    H H14A 0.3405 0.1473 0.1369 0.133 Uiso calc R 1 1 . .
    H H14B 0.4214 0.2090 0.1526 0.133 Uiso calc R 1 1 . .
    H H14C 0.4252 0.2040 0.1222 0.133 Uiso calc R 1 1 . .
    C C21 0.2550(3) 0.4108(3) 0.08358(10) 0.0649(13) Uani d . 1 1 . .
    H H21A 0.3108 0.4587 0.0862 0.078 Uiso calc R 1 1 . .
    H H21B 0.2212 0.4081 0.0984 0.078 Uiso calc R 1 1 . .
    C C22 0.2179(5) 0.4266(4) 0.05962(15) 0.107(3) Uani d . 1 1 . .
    H H22A 0.2472 0.4229 0.0444 0.128 Uiso calc R 1 1 . .
    H H22B 0.1595 0.3828 0.0582 0.128 Uiso calc R 1 1 . .
    C C23 0.2222(4) 0.5059(4) 0.05953(12) 0.0854(17) Uani d . 1 1 . .
    H H23A 0.2808 0.5494 0.0606 0.102 Uiso calc R 1 1 . .
    H H23B 0.1942 0.5099 0.0750 0.102 Uiso calc R 1 1 . .
    C C24 0.1854(6) 0.5224(5) 0.03716(18) 0.136(4) Uani d . 1 1 . .
    H H24A 0.2026 0.5059 0.0216 0.204 Uiso calc R 1 1 . .
    H H24B 0.2039 0.5814 0.0364 0.204 Uiso calc R 1 1 . .
    H H24C 0.1252 0.4910 0.0386 0.204 Uiso calc R 1 1 . .
    O O1W 0.6667 0.3333 0.0468(7) 0.095(8) Uani d SPU 0.25 3 . .
loop_
    _atom_site_aniso_label
    _atom_site_aniso_U_11
    _atom_site_aniso_U_22
    _atom_site_aniso_U_33
    _atom_site_aniso_U_12
    _atom_site_aniso_U_13
    _atom_site_aniso_U_23
    Mo1 0.02590(17) 0.02668(17) 0.02253(19) 0.01297(12) -0.00049(9) -0.00092(9)
    Cl1 0.0327(4) 0.0327(4) 0.0241(6) 0.0163(2) 0.000 0.000
    Cl2 0.0400(4) 0.0387(4) 0.0356(4) 0.0212(4) -0.0011(3) 0.0002(3)
    S1 0.0345(5) 0.0652(6) 0.0409(5) 0.0273(4) -0.0101(4) -0.0199(4)
    S2 0.0400(4) 0.0387(4) 0.0356(4) 0.0212(4) -0.0011(3) 0.0002(3)
    O2W 0.049(7) 0.116(10) 0.122(10) 0.024(6) 0.007(6) 0.007(7)
    N1 0.060(2) 0.051(3) 0.052(3) 0.0254(14) -0.0121(11) -0.024(2)
    C1 0.0364(19) 0.054(2) 0.057(2) 0.0256(18) -0.0009(17) -0.0042(18)
    C2 0.061(3) 0.210(8) 0.076(4) 0.086(5) -0.021(3) -0.020(4)
    C3 0.061(3) 0.066(4) 0.219(8) 0.040(3) 0.019(4) -0.011(4)
    C4 0.055(3) 0.126(6) 0.100(5) 0.034(4) 0.019(3) 0.031(4)
    C11 0.062(3) 0.056(3) 0.044(2) 0.024(2) -0.0055(19) -0.0146(18)
    C12 0.082(3) 0.063(3) 0.058(3) 0.039(3) -0.011(2) -0.015(2)
    C13 0.110(5) 0.063(3) 0.063(3) 0.038(3) -0.013(3) -0.002(2)
    C14 0.100(5) 0.088(4) 0.082(4) 0.050(4) -0.012(3) 0.009(3)
    C21 0.061(3) 0.057(3) 0.075(3) 0.028(2) -0.019(2) -0.033(2)
    C22 0.131(6) 0.086(4) 0.122(5) 0.070(4) -0.078(5) -0.058(4)
    C23 0.086(4) 0.081(4) 0.094(4) 0.045(3) -0.018(3) -0.026(3)
    C24 0.157(8) 0.091(5) 0.181(8) 0.078(5) -0.083(7) -0.039(5)
    O1W 0.086(8) 0.086(8) 0.113(12) 0.043(4) 0.000 0.000
_geom_special_details
;
All e.s.d.'s (except the e.s.d. in the dihedral angle between two l.s. planes)
are estimated using the full covariance matrix. The cell e.s.d.'s are taken
into account individually in the estimation of e.s.d.'s in distances, angles
and torsion angles; correlations between e.s.d.'s in cell parameters are only
used when they are defined by crystal symmetry. An approximate (isotropic)
treatment of cell e.s.d.'s is used for estimating e.s.d.'s involving l.s.
planes.
;
loop_
    _geom_bond_atom_site_label_1
    _geom_bond_atom_site_label_2
    _geom_bond_site_symmetry_2
    _geom_bond_distance
    _geom_bond_publ_flag
    Mo1 Mo1 20 2.6067(4) yes
    Mo1 Mo1 21 2.6067(4) ?
    Mo1 Mo1 3 2.6328(5) yes
    Mo1 Mo1 2 2.6328(5) ?
    Mo1 S1 . 2.5158(9) yes
    Mo1 S2 2 2.4792(9) yes
    Mo1 S2 21 2.4842(9) yes
    Mo1 Cl1 . 2.5054(10) yes
    Mo1 Cl2 . 2.4801(9) yes
    Mo1 Cl2 2 2.4792(9) yes
    Mo1 Cl2 21 2.4842(9) yes
    Cl1 Mo1 3 2.5054(10) ?
    Cl1 Mo1 2 2.5054(10) ?
    Cl2 Mo1 3 2.4792(9) ?
    Cl2 Mo1 20 2.4842(9) ?
    S1 C1 . 1.849(4) ?
    O2W O2W 16_554 1.22(4) ?
    N1 C21 16_554 1.520(5) ?
    N1 C21 . 1.520(5) ?
    N1 C11 16_554 1.525(5) ?
    N1 C11 . 1.525(5) ?
    C1 C3 . 1.497(7) ?
    C1 C2 . 1.508(6) ?
    C1 C4 . 1.515(7) ?
    C2 H2A . 0.9800 ?
    C2 H2B . 0.9800 ?
    C2 H2C . 0.9800 ?
    C3 H3A . 0.9800 ?
    C3 H3B . 0.9800 ?
    C3 H3C . 0.9800 ?
    C4 H4A . 0.9800 ?
    C4 H4B . 0.9800 ?
    C4 H4C . 0.9800 ?
    C11 C12 . 1.515(7) ?
    C11 H11A . 0.9900 ?
    C11 H11B . 0.9900 ?
    C12 C13 . 1.500(7) ?
    C12 H12A . 0.9900 ?
    C12 H12B . 0.9900 ?
    C13 C14 . 1.501(8) ?
    C13 H13A . 0.9900 ?
    C13 H13B . 0.9900 ?
    C14 H14A . 0.9800 ?
    C14 H14B . 0.9800 ?
    C14 H14C . 0.9800 ?
    C21 C22 . 1.535(8) ?
    C21 H21A . 0.9900 ?
    C21 H21B . 0.9900 ?
    C22 C23 . 1.448(8) ?
    C22 H22A . 0.9900 ?
    C22 H22B . 0.9900 ?
    C23 C24 . 1.470(9) ?
    C23 H23A . 0.9900 ?
    C23 H23B . 0.9900 ?
    C24 H24A . 0.9800 ?
    C24 H24B . 0.9800 ?
    C24 H24C . 0.9800 ?
loop_
    _geom_angle_atom_site_label_1
    _geom_angle_atom_site_label_2
    _geom_angle_atom_site_label_3
    _geom_angle_site_symmetry_1
    _geom_angle_site_symmetry_3
    _geom_angle
    _geom_angle_publ_flag
    S2 Mo1 Cl2 2 2 0.00(5) ?
    S2 Mo1 Cl2 2 . 175.69(3) ?
    Cl2 Mo1 Cl2 2 . 175.69(3) ?
    S2 Mo1 S2 2 21 90.61(2) ?
    Cl2 Mo1 S2 2 21 90.61(2) ?
    Cl2 Mo1 S2 . 21 90.59(2) ?
    S2 Mo1 Cl2 2 21 90.61(2) ?
    Cl2 Mo1 Cl2 2 21 90.61(2) ?
    Cl2 Mo1 Cl2 . 21 90.59(2) ?
    S2 Mo1 Cl2 21 21 0.00(5) ?
    S2 Mo1 Cl1 2 . 89.24(2) ?
    Cl2 Mo1 Cl1 2 . 89.24(2) ?
    Cl2 Mo1 Cl1 . . 89.22(2) ?
    S2 Mo1 Cl1 21 . 175.32(3) ?
    Cl2 Mo1 Cl1 21 . 175.32(3) ?
    S2 Mo1 S1 2 . 89.10(3) ?
    Cl2 Mo1 S1 2 . 89.10(3) ?
    Cl2 Mo1 S1 . . 94.93(3) ?
    S2 Mo1 S1 21 . 94.79(3) ?
    Cl2 Mo1 S1 21 . 94.79(3) ?
    Cl1 Mo1 S1 . . 89.88(3) ?
    S2 Mo1 Mo1 2 20 119.05(2) ?
    Cl2 Mo1 Mo1 2 20 119.05(2) ?
    Cl2 Mo1 Mo1 . 20 58.40(2) ?
    S2 Mo1 Mo1 21 20 58.22(2) ?
    Cl2 Mo1 Mo1 21 20 58.22(2) ?
    Cl1 Mo1 Mo1 . 20 117.960(18) ?
    S1 Mo1 Mo1 . 20 138.62(2) ?
    S2 Mo1 Mo1 2 21 58.41(2) ?
    Cl2 Mo1 Mo1 2 21 58.41(2) ?
    Cl2 Mo1 Mo1 . 21 119.04(2) ?
    S2 Mo1 Mo1 21 21 58.25(2) ?
    Cl2 Mo1 Mo1 21 21 58.25(2) ?
    Cl1 Mo1 Mo1 . 21 117.960(17) ?
    S1 Mo1 Mo1 . 21 134.36(3) ?
    Mo1 Mo1 Mo1 20 21 60.665(13) ?
    S2 Mo1 Mo1 2 3 117.95(2) ?
    Cl2 Mo1 Mo1 2 3 117.95(2) ?
    Cl2 Mo1 Mo1 . 3 57.92(2) ?
    S2 Mo1 Mo1 21 3 117.86(2) ?
    Cl2 Mo1 Mo1 21 3 117.86(2) ?
    Cl1 Mo1 Mo1 . 3 58.302(15) ?
    S1 Mo1 Mo1 . 3 135.38(3) ?
    Mo1 Mo1 Mo1 20 3 59.667(7) ?
    Mo1 Mo1 Mo1 21 3 90.0 ?
    S2 Mo1 Mo1 2 2 57.95(2) ?
    Cl2 Mo1 Mo1 2 2 57.95(2) ?
    Cl2 Mo1 Mo1 . 2 117.91(2) ?
    S2 Mo1 Mo1 21 2 117.89(2) ?
    Cl2 Mo1 Mo1 21 2 117.89(2) ?
    Cl1 Mo1 Mo1 . 2 58.302(15) ?
    S1 Mo1 Mo1 . 2 131.38(2) ?
    Mo1 Mo1 Mo1 20 2 90.0 ?
    Mo1 Mo1 Mo1 21 2 59.667(7) ?
    Mo1 Mo1 Mo1 3 2 60.0 ?
    Mo1 Cl1 Mo1 3 2 63.40(3) ?
    Mo1 Cl1 Mo1 3 . 63.40(3) ?
    Mo1 Cl1 Mo1 2 . 63.40(3) ?
    Mo1 Cl2 Mo1 3 . 64.13(2) ?
    Mo1 Cl2 Mo1 3 20 63.36(2) ?
    Mo1 Cl2 Mo1 . 20 63.35(2) ?
    C1 S1 Mo1 . . 118.11(13) ?
    C21 N1 C21 16_554 . 111.8(5) ?
    C21 N1 C11 16_554 16_554 107.2(2) ?
    C21 N1 C11 . 16_554 110.3(3) ?
    C21 N1 C11 16_554 . 110.3(3) ?
    C21 N1 C11 . . 107.2(2) ?
    C11 N1 C11 16_554 . 110.1(5) ?
    C3 C1 C2 . . 113.8(5) ?
    C3 C1 C4 . . 106.5(5) ?
    C2 C1 C4 . . 106.6(5) ?
    C3 C1 S1 . . 111.9(3) ?
    C2 C1 S1 . . 106.4(3) ?
    C4 C1 S1 . . 111.6(4) ?
    C1 C2 H2A . . 109.5 ?
    C1 C2 H2B . . 109.5 ?
    H2A C2 H2B . . 109.5 ?
    C1 C2 H2C . . 109.5 ?
    H2A C2 H2C . . 109.5 ?
    H2B C2 H2C . . 109.5 ?
    C1 C3 H3A . . 109.5 ?
    C1 C3 H3B . . 109.5 ?
    H3A C3 H3B . . 109.5 ?
    C1 C3 H3C . . 109.5 ?
    H3A C3 H3C . . 109.5 ?
    H3B C3 H3C . . 109.5 ?
    C1 C4 H4A . . 109.5 ?
    C1 C4 H4B . . 109.5 ?
    H4A C4 H4B . . 109.5 ?
    C1 C4 H4C . . 109.5 ?
    H4A C4 H4C . . 109.5 ?
    H4B C4 H4C . . 109.5 ?
    C12 C11 N1 . . 115.2(3) ?
    C12 C11 H11A . . 108.5 ?
    N1 C11 H11A . . 108.5 ?
    C12 C11 H11B . . 108.5 ?
    N1 C11 H11B . . 108.5 ?
    H11A C11 H11B . . 107.5 ?
    C13 C12 C11 . . 112.5(4) ?
    C13 C12 H12A . . 109.1 ?
    C11 C12 H12A . . 109.1 ?
    C13 C12 H12B . . 109.1 ?
    C11 C12 H12B . . 109.1 ?
    H12A C12 H12B . . 107.8 ?
    C12 C13 C14 . . 114.0(5) ?
    C12 C13 H13A . . 108.8 ?
    C14 C13 H13A . . 108.8 ?
    C12 C13 H13B . . 108.8 ?
    C14 C13 H13B . . 108.8 ?
    H13A C13 H13B . . 107.7 ?
    C13 C14 H14A . . 109.5 ?
    C13 C14 H14B . . 109.5 ?
    H14A C14 H14B . . 109.5 ?
    C13 C14 H14C . . 109.5 ?
    H14A C14 H14C . . 109.5 ?
    H14B C14 H14C . . 109.5 ?
    N1 C21 C22 . . 116.1(4) ?
    N1 C21 H21A . . 108.3 ?
    C22 C21 H21A . . 108.3 ?
    N1 C21 H21B . . 108.3 ?
    C22 C21 H21B . . 108.3 ?
    H21A C21 H21B . . 107.4 ?
    C23 C22 C21 . . 113.7(5) ?
    C23 C22 H22A . . 108.8 ?
    C21 C22 H22A . . 108.8 ?
    C23 C22 H22B . . 108.8 ?
    C21 C22 H22B . . 108.8 ?
    H22A C22 H22B . . 107.7 ?
    C22 C23 C24 . . 115.3(5) ?
    C22 C23 H23A . . 108.4 ?
    C24 C23 H23A . . 108.4 ?
    C22 C23 H23B . . 108.4 ?
    C24 C23 H23B . . 108.4 ?
    H23A C23 H23B . . 107.5 ?
    C23 C24 H24A . . 109.5 ?
    C23 C24 H24B . . 109.5 ?
    H24A C24 H24B . . 109.5 ?
    C23 C24 H24C . . 109.5 ?
    H24A C24 H24C . . 109.5 ?
    H24B C24 H24C . . 109.5 ?
data_global
_journal_date_recd_electronic     2012-02-01
_journal_date_accepted     2012-02-19
_journal_name_full     'Acta Crystallographica, Section E'
_journal_year     2012
_journal_volume     68
_journal_issue      3
_journal_page_first     m333
_journal_page_last     m334
_journal_paper_category     QM
_journal_paper_doi     10.1107/S1600536812007416
_journal_coeditor_code     WM2589
_publ_contact_author_name     'Dr. Pavel A. Petrov'
_publ_contact_author_address
;Nikolaev Institute of Inorganic Chemistry,
SB Russian Academy of Sciences,
Akad. Lavrentiev prospekt 3,
Novosibirsk 90,
630090, Russian Federation
;
_publ_contact_author_email     panah@mail.ru
_publ_contact_author_fax     0E*****
_publ_contact_author_phone     0E*****
_publ_section_title
;\
Tris(tetrabutylammonium)
hexakis(<i>tert</i>-butanethiolato-\k<i>S</i>)hepta-\m~3~-chlorido-\m~3~-\
sulfido-hexamolybdate dihydrate
;
loop_
    _publ_author_name
    _publ_author_address
    'Petrov, Pavel A.'
;Nikolaev Institute of Inorganic Chemistry,
SB Russian Academy of Sciences,
Akademician Lavrentiev prospekt 3,
Novosibirsk 90,
630090, Russian Federation
and
Novosibirsk State University,
Pirogov street 2,
Novosibirsk 90,
630090, Russian Federation
;
    'Naumov, Dmitry Yu.'
;Nikolaev Institute of Inorganic Chemistry,
SB Russian Academy of Sciences,
Akademician Lavrentiev prospekt 3,
Novosibirsk 90,
630090, Russian Federation
and
Novosibirsk State University,
Pirogov street 2,
Novosibirsk 90,
630090, Russian Federation
;
    'Konchenko, Sergey N.'
;Nikolaev Institute of Inorganic Chemistry,
SB Russian Academy of Sciences,
Akademician Lavrentiev prospekt 3,
Novosibirsk 90,
630090, Russian Federation
and
Novosibirsk State University,
Pirogov street 2,
Novosibirsk 90,
630090, Russian Federation
;
