# Supplementary material for: Tris(tetra­butyl­ammonium) hexa­kis­(tert-butane­thiol­ato-κS)hepta-μ3-chlorido-μ3-sulfido-hexa­molybdate dihydrate
Source: Acta Crystallogr Sect E Struct Rep Online. 2012 Feb 24;68(Pt 3):m333–4. doi: 10.1107/S1600536812007416 (PMC3297277; doi:10.1107/S1600536812007416)
Supplement: Supplementary file 2 [file e-68-0m333-Isup2.hkl]

# 
# h,k,l, Fc-squared, Fo-squared, sigma(Fo-squared) and status flag 
# 
data_I
_shelx_title ' pe248-1 in R-3c' 
_shelx_refln_list_code          4 
_shelx_F_calc_maximum     1497.07 
_exptl_crystal_F_000      6708.00 
_reflns_d_resolution_high  0.8000 
 
loop_ 
 _symmetry_equiv_pos_as_xyz 
 'x, y, z' 
 '-y, x-y, z' 
 '-x+y, -x, z' 
 'x-y, -y, -z+1/2' 
 '-x, -x+y, -z+1/2' 
 'y, x, -z+1/2' 
 'x+2/3, y+1/3, z+1/3' 
 '-y+2/3, x-y+1/3, z+1/3' 
 '-x+y+2/3, -x+1/3, z+1/3' 
 'x-y+2/3, -y+1/3, -z+5/6' 
 '-x+2/3, -x+y+1/3, -z+5/6' 
 'y+2/3, x+1/3, -z+5/6' 
 'x+1/3, y+2/3, z+2/3' 
 '-y+1/3, x-y+2/3, z+2/3' 
 '-x+y+1/3, -x+2/3, z+2/3' 
 'x-y+1/3, -y+2/3, -z+7/6' 
 '-x+1/3, -x+y+2/3, -z+7/6' 
 'y+1/3, x+2/3, -z+7/6' 
 '-x, -y, -z' 
 'y, -x+y, -z' 
 'x-y, x, -z' 
 '-x+y, y, z-1/2' 
 'x, x-y, z-1/2' 
 '-y, -x, z-1/2' 
 '-x+2/3, -y+1/3, -z+1/3' 
 'y+2/3, -x+y+1/3, -z+1/3' 
 'x-y+2/3, x+1/3, -z+1/3' 
 '-x+y+2/3, y+1/3, z-1/6' 
 'x+2/3, x-y+1/3, z-1/6' 
 '-y+2/3, -x+1/3, z-1/6' 
 '-x+1/3, -y+2/3, -z+2/3' 
 'y+1/3, -x+y+2/3, -z+2/3' 
 'x-y+1/3, x+2/3, -z+2/3' 
 '-x+y+1/3, y+2/3, z+1/6' 
 'x+1/3, x-y+2/3, z+1/6' 
 '-y+1/3, -x+2/3, z+1/6' 
 
_cell_length_a    18.7481 
_cell_length_b    18.7481 
_cell_length_c    52.4233 
_cell_angle_alpha  90.000 
_cell_angle_beta   90.000 
_cell_angle_gamma 120.000 
 
_shelx_F_squared_multiplier     1.000 
 
loop_ 
 _refln_index_h 
 _refln_index_k 
 _refln_index_l 
 _refln_F_squared_calc 
 _refln_F_squared_meas 
 _refln_F_squared_sigma 
 _refln_observed_status 
  -1   2   0   582974.19   863473.69  45429.86 o 
   0   3   0   171701.48   361008.72   3750.70 o 
  -2   4   0   233413.64   357001.66   3687.40 o 
  -1   5   0   129185.33   112899.38    843.17 o 
  -3   6   0   272529.47   256652.91   2924.49 o 
   0   6   0   331204.31   368655.75   4397.75 o 
  -2   7   0      312.29      622.72     53.68 o 
  -4   8   0      568.95     1792.72    107.34 o 
  -1   8   0   128132.13   141380.44   1309.95 o 
  -3   9   0    49014.15    52920.11    502.98 o 
   0   9   0      922.37     1438.03    114.72 o 
  -5  10   0    69763.09    75739.38   1045.88 o 
  -2  10   0    14670.71    15867.61    226.90 o 
  -4  11   0    25525.89    33283.15    389.39 o 
  -1  11   0      693.83      576.54     79.12 o 
  -6  12   0   427063.13   458420.75   5837.33 o 
  -3  12   0    11872.79    13768.04    212.25 o 
   0  12   0     1690.15     1196.86    145.46 o 
  -5  13   0   313524.59   325944.94   3067.72 o 
  -2  13   0       64.15      198.18     85.55 o 
  -7  14   0   623733.38   661439.88   8976.60 o 
  -4  14   0    83355.13    91892.37    950.46 o 
  -1  14   0    22148.53    21946.50    337.35 o 
  -6  15   0   216996.75   237229.63   2359.19 o 
  -3  15   0     8651.63    11356.56    245.10 o 
   0  15   0    37766.64    38439.05    876.84 o 
  -8  16   0   272656.16   293341.66   4430.53 o 
  -5  16   0    30192.90    33260.94    493.09 o 
  -2  16   0    32626.09    31136.04    537.13 o 
  -7  17   0    52415.30    60397.65    812.73 o 
  -4  17   0     2548.15     1844.41    196.43 o 
  -1  17   0     4275.52     3762.99    236.67 o 
  -9  18   0    25684.27    28723.36    722.38 o 
  -6  18   0      659.41      149.38    164.85 o 
  -3  18   0     3394.66     3051.82    225.18 o 
   0  18   0    20356.75    22008.03    760.04 o 
  -8  19   0      358.72      288.55    173.32 o 
  -5  19   0     6495.98     6016.20    280.49 o 
  -2  19   0     5612.15     4008.75    277.03 o 
 -10  20   0     6443.46     5791.95    433.14 o 
  -7  20   0     8155.34     8085.90    322.41 o 
  -4  20   0       71.50        0.00    206.78 o 
  -1  20   0    28802.77    28365.60    656.53 o 
  -9  21   0    22402.41    23962.53    624.40 o 
  -6  21   0       48.87        0.00    266.71 o 
  -3  21   0     9010.28     7809.94    405.54 o 
 -11  22   0     8132.71     7508.19    868.00 o 
  -8  22   0     1791.30      911.89    268.28 o 
  -5  22   0        1.69        0.00    276.34 o 
 -10  23   0      672.83      300.40    281.86 o 
  -2   3   1    12402.86    11765.03    107.18 o 
  -1   4   1   291594.91   297263.13   2217.87 o 
  -3   5   1     2718.45     1779.96     46.71 o 
  -5   6   1      105.20      487.45     47.80 o 
  -2   6   1    48075.69    47887.48    418.02 o 
  -4   7   1     2923.07     3074.26     80.60 o 
  -1   7   1    22299.78    25954.39    276.56 o 
  -6   8   1    16539.94    17367.97    211.65 o 
  -3   8   1    25183.47    28153.33    300.72 o 
  -8   9   1        0.79       20.82     63.77 o 
  -5   9   1    20487.43    20114.06    248.12 o 
  -2   9   1      379.03      352.43     67.73 o 
  -7  10   1     2651.58     2892.62     91.72 o 
  -4  10   1    37760.63    38442.02    414.45 o 
  -1  10   1        9.37        0.00     66.49 o 
  -9  11   1       44.75       71.79     70.71 o 
  -6  11   1     2522.37     2770.27    100.44 o 
  -3  11   1    34015.79    36318.50    390.43 o 
 -11  12   1      270.69      259.55     83.34 o 
  -8  12   1    77524.12    80351.04    824.83 o 
  -5  12   1    24896.38    22761.86    306.65 o 
  -2  12   1     1168.01     1000.87     88.45 o 
 -10  13   1    19145.80    20442.36    303.09 o 
  -7  13   1     6707.90     7256.09    191.42 o 
  -4  13   1    75493.44    68499.80    727.65 o 
  -1  13   1     8684.86     9098.60    206.43 o 
 -12  14   1    22978.80    23004.27    347.77 o 
  -9  14   1    90463.61    88531.85    919.86 o 
  -6  14   1    42498.75    43888.13    518.31 o 
  -3  14   1    18063.45    17960.87    264.09 o 
 -14  15   1    19486.12    19930.98    369.32 o 
 -11  15   1    31879.24    30625.92    407.71 o 
  -8  15   1     8278.49     9086.91    244.01 o 
  -5  15   1    38703.70    39027.53    515.22 o 
  -2  15   1     5630.00     4544.41    174.82 o 
 -13  16   1    16311.06    15298.81    386.59 o 
 -10  16   1    44808.80    48039.86    644.73 o 
  -7  16   1    27607.62    26901.57    416.94 o 
  -4  16   1     9086.51     8667.16    282.03 o 
  -1  16   1     9396.83     9052.90    368.97 o 
 -15  17   1     7024.59     6069.83    277.97 o 
 -12  17   1     4615.04     4335.50    204.22 o 
  -9  17   1     2953.67     2692.48    174.46 o 
  -6  17   1     8209.08     8207.04    263.50 o 
  -3  17   1      251.73       49.19    170.74 o 
 -17  18   1      128.12        0.00    181.52 o 
 -14  18   1      168.04        0.00    183.24 o 
 -11  18   1    11734.17    11444.34    319.59 o 
  -8  18   1    11739.82    11892.18    323.21 o 
  -5  18   1     1674.06     1571.50    191.13 o 
  -2  18   1      300.53      128.55    172.55 o 
 -16  19   1      565.74      184.22    195.66 o 
 -13  19   1     4053.38     4570.73    253.45 o 
 -10  19   1     2356.66     2304.73    195.56 o 
  -7  19   1     1487.84     1165.53    195.19 o 
  -4  19   1     2980.02     3084.74    236.85 o 
  -1  19   1     1664.28     1001.63    240.02 o 
 -18  20   1     9986.20     8871.08    491.27 o 
 -15  20   1     6328.07     6931.97    324.14 o 
 -12  20   1     2892.36     1795.54    233.55 o 
  -9  20   1     5746.83     5162.56    294.74 o 
  -6  20   1     3916.90     3505.30    248.84 o 
  -3  20   1    12055.78    11041.76    569.68 o 
 -17  21   1     7561.41     6886.10    381.80 o 
 -14  21   1     1382.40      673.35    232.67 o 
 -11  21   1        1.13        0.00    296.57 o 
  -8  21   1      700.20      304.14    232.23 o 
  -5  21   1    15113.16    16360.67    527.64 o 
  -2  21   1    14644.39    14065.87    523.32 o 
 -16  22   1     3732.37     4069.37    332.67 o 
 -13  22   1      879.68      208.96    244.00 o 
 -10  22   1     8579.18     9869.56    557.06 o 
  -7  22   1     4631.79     4196.48    339.05 o 
 -15  23   1      200.00        0.00    250.47 o 
 -12  23   1      625.03       71.39    312.42 o 
  -9  23   1     6136.33     6799.34    444.05 o 
  -2   2   2   990075.50   577385.75   6255.16 o 
  -1   3   2   221517.64   100029.33    740.86 o 
  -3   4   2     3670.59    12424.01    121.43 o 
   0   4   2    10596.32    16389.19    238.34 o 
  -5   5   2    64199.75    71000.68    889.98 o 
  -2   5   2     1079.28     1879.83     68.39 o 
  -4   6   2    13636.81    12728.85    147.51 o 
  -1   6   2   223363.22   190118.88   1624.45 o 
  -6   7   2   158454.17   159187.78   1375.36 o 
  -3   7   2   144271.89   171198.31   1516.87 o 
   0   7   2   455838.13   359475.72   4564.59 o 
  -8   8   2    27931.74    27634.67    444.47 o 
  -5   8   2     7345.08     8760.57    131.79 o 
  -2   8   2   387692.34   315338.06   2755.60 o 
  -7   9   2        9.03      383.23     68.70 o 
  -4   9   2    37229.25    31044.06    342.37 o 
  -1   9   2   225158.08   195658.63   1795.29 o 
  -9  10   2    10010.35     8736.67    164.89 o 
  -6  10   2    47697.04    57260.20    578.58 o 
  -3  10   2    16479.57    14290.38    245.86 o 
   0  10   2     1049.50     1181.01    168.91 o 
 -11  11   2       54.34      738.36    118.92 o 
  -8  11   2      540.04      676.23     87.63 o 
  -5  11   2    56337.38    63996.27    666.10 o 
  -2  11   2     1728.83     1696.85     89.05 o 
 -10  12   2    13075.61    17351.12    260.23 o 
  -7  12   2   260509.25   244405.81   2243.81 o 
  -4  12   2   121963.93   119362.77   1178.44 o 
  -1  12   2     4140.31     3314.91    130.16 o 
 -12  13   2    13782.94    13941.70    243.84 o 
  -9  13   2    39114.39    33087.52    540.13 o 
  -6  13   2   463160.59   426763.84   3982.71 o 
  -3  13   2    44232.57    40903.27    464.32 o 
   0  13   2    25777.72    24376.10    497.93 o 
 -14  14   2   133893.64   134914.64   2152.89 o 
 -11  14   2     4611.40     3119.75    129.80 o 
  -8  14   2   392327.78   365704.56   3560.52 o 
  -5  14   2   166583.44   146374.73   1443.12 o 
  -2  14   2     1535.45     2629.14    128.86 o 
 -13  15   2    33456.09    34711.75    507.09 o 
 -10  15   2   110056.49    95980.75   1133.57 o 
  -7  15   2   324510.50   302739.88   2976.63 o 
  -4  15   2    27815.30    24185.89    359.27 o 
  -1  15   2     6459.74     6391.10    363.30 o 
 -15  16   2    78105.89    79733.62   1084.43 o 
 -12  16   2      597.67       33.06    134.54 o 
  -9  16   2   195731.08   177679.67   1954.64 o 
  -6  16   2    42701.84    33169.98    469.51 o 
  -3  16   2      235.23        0.00    150.33 o 
   0  16   2     8933.36     9733.66    438.52 o 
 -17  17   2     2181.62     1450.01    309.16 o 
 -14  17   2    34816.98    33480.63    606.93 o 
 -11  17   2    11427.13     8027.34    263.14 o 
  -8  17   2    64488.04    55705.26    763.80 o 
  -5  17   2      141.01        0.00    133.90 o 
  -2  17   2     3277.74     2820.80    203.04 o 
 -16  18   2      203.73       84.02    185.72 o 
 -13  18   2     9489.95    11796.48    347.63 o 
 -10  18   2    17631.81    16015.46    372.93 o 
  -7  18   2     2241.61     1900.33    194.79 o 
  -4  18   2     5946.88     6015.27    271.14 o 
  -1  18   2     3319.57     3253.11    253.69 o 
 -18  19   2    23660.74    25075.53    590.43 o 
 -15  19   2       16.09       81.11    179.58 o 
 -12  19   2     8678.02     9679.09    330.83 o 
  -9  19   2       19.06       95.83    166.48 o 
  -6  19   2     9777.32    10241.78    342.28 o 
  -3  19   2     4763.00     4447.75    264.78 o 
   0  19   2    25614.53    24519.57    839.89 o 
 -20  20   2    23650.31    22966.73    841.98 o 
 -17  20   2     4281.24     2788.12    272.46 o 
 -14  20   2      181.65        0.00    191.93 o 
 -11  20   2    12523.90    13408.43    419.60 o 
  -8  20   2    25038.43    26802.41    555.59 o 
  -5  20   2     7812.86     7390.58    320.56 o 
  -2  20   2    11504.50     9736.13    401.45 o 
 -19  21   2    13413.90    12161.81    494.92 o 
 -16  21   2     1359.34      887.13    254.39 o 
 -13  21   2      155.53        0.00    206.79 o 
 -10  21   2    24295.69    26588.09    606.32 o 
  -7  21   2    19649.06    18183.54    513.01 o 
  -4  21   2      328.38        4.05    334.65 o 
 -15  22   2      106.64        0.00    240.34 o 
 -12  22   2     2599.22      824.77    316.95 o 
  -9  22   2    22862.35    22700.09    584.73 o 
  -6  22   2     7929.34     8346.81    419.24 o 
 -14  23   2      261.88        0.00    280.74 o 
 -11  23   2     1506.86      593.42    357.70 o 
  -8  23   2    11035.87    10968.19    474.84 o 
  -1   2   3    44267.92    35096.11    538.69 o 
  -2   4   3   117326.82   109968.70    833.81 o 
  -4   5   3     2567.49     2279.00     53.02 o 
  -1   5   3      156.64      184.56     34.67 o 
  -3   6   3    22159.98    18933.25    196.12 o 
  -5   7   3    20730.06    19199.62    217.49 o 
  -2   7   3   102982.68    90722.63    781.23 o 
  -7   8   3     1006.95      470.59     65.78 o 
  -4   8   3      168.81      472.18     55.61 o 
  -1   8   3    31065.47    32025.72    373.91 o 
  -6   9   3    70708.70    78164.58    712.35 o 
  -3   9   3     1887.39     1339.05    121.30 o 
  -8  10   3      281.66      482.51     72.36 o 
  -5  10   3    31129.48    34493.71    378.09 o 
  -2  10   3     6208.44     7126.19    147.41 o 
 -10  11   3     3870.61     2779.46    106.64 o 
  -7  11   3     7267.09     5988.67    135.34 o 
  -4  11   3    61197.93    64075.73    667.00 o 
  -1  11   3      148.46      317.70     76.71 o 
  -9  12   3    28261.77    32463.40    428.39 o 
  -6  12   3    12684.70    12801.75    219.81 o 
  -3  12   3     4131.19     5976.81    152.31 o 
 -11  13   3      888.43      302.64     92.53 o 
  -8  13   3    52182.04    50376.30    583.96 o 
  -5  13   3    48836.91    49238.02    553.47 o 
  -2  13   3    10545.75    11086.96    209.45 o 
 -13  14   3    32331.42    29954.81    418.65 o 
 -10  14   3    70242.00    66177.05    694.05 o 
  -7  14   3      251.15      515.26    115.99 o 
  -4  14   3    34270.36    32796.92    433.10 o 
  -1  14   3       39.86      149.16    104.75 o 
 -12  15   3    38514.83    39386.74    527.10 o 
  -9  15   3    49492.21    50099.23    646.31 o 
  -6  15   3    46599.43    46014.51    598.73 o 
  -3  15   3       44.49        0.00    105.15 o 
 -14  16   3    28546.26    29049.79    494.56 o 
 -11  16   3    52538.27    53605.00    699.93 o 
  -8  16   3     7081.71     7080.30    228.37 o 
  -5  16   3    11870.56    11515.70    270.12 o 
  -2  16   3      224.78        0.00    178.73 o 
 -16  17   3     8728.17     8097.00    329.78 o 
 -13  17   3     5609.56     4762.82    229.45 o 
 -10  17   3    15920.08    14978.00    337.02 o 
  -7  17   3    16177.14    15386.95    338.92 o 
  -4  17   3      908.42      590.15    211.43 o 
  -1  17   3     1385.83     1187.95    178.35 o 
 -15  18   3     5423.76     5112.20    261.04 o 
 -12  18   3        3.77        0.00    141.89 o 
  -9  18   3      351.36       32.09    150.32 o 
  -6  18   3     1113.48      823.25    178.65 o 
  -3  18   3     2578.27     2485.80    219.38 o 
 -17  19   3        7.26        0.00    199.50 o 
 -14  19   3     3144.92     2858.78    225.43 o 
 -11  19   3     5383.35     5618.03    267.30 o 
  -8  19   3     4530.45     4115.69    241.07 o 
  -5  19   3     6567.62     6202.69    285.77 o 
  -2  19   3     4587.25     3913.42    281.84 o 
 -19  20   3     6682.39     5523.85    340.45 o 
 -16  20   3     4030.06     3255.36    266.81 o 
 -13  20   3     2465.28     2016.94    240.74 o 
 -10  20   3     2660.64     2252.17    240.50 o 
  -7  20   3      138.61       78.05    195.19 o 
  -4  20   3    14168.41    15021.76    469.76 o 
  -1  20   3     2850.58     1455.46    271.06 o 
 -18  21   3     5621.27     5116.15    356.50 o 
 -15  21   3     2322.21     2217.53    274.43 o 
 -12  21   3      172.64        0.00    209.90 o 
  -9  21   3    10002.98     9907.13    468.66 o 
  -6  21   3    12287.82    13628.58    460.55 o 
  -3  21   3    21007.07    21676.32    635.02 o 
 -17  22   3      606.50        0.00    245.22 o 
 -14  22   3      370.51        0.00    232.34 o 
 -11  22   3    12820.09    12213.18    447.84 o 
  -8  22   3      201.89        0.00    258.95 o 
  -5  22   3    24298.51    26058.44    676.75 o 
 -13  23   3      703.17      692.12    268.16 o 
 -10  23   3    21984.80    23423.64    617.28 o 
   0   2   4   511297.38   732869.81   7921.01 o 
  -2   3   4   345715.38   505304.84   3706.16 o 
  -4   4   4    12013.48    29185.39    341.05 o 
  -1   4   4    23759.75    30453.71    256.09 o 
  -3   5   4    22810.72    30126.13    253.72 o 
   0   5   4   294995.78   336757.06   4724.68 o 
  -5   6   4    53626.77    50227.96    462.29 o 
  -2   6   4   176314.05   211694.55   1801.02 o 
  -7   7   4    95231.80    96492.58   1372.66 o 
  -4   7   4    15768.16     9362.59    134.86 o 
  -1   7   4   640628.38   712528.38   6576.48 o 
  -6   8   4     1593.66     2531.12     83.08 o 
  -3   8   4    21225.39    29151.20    330.24 o 
   0   8   4   738327.31   796898.44  10749.91 o 
  -8   9   4      875.83     2456.02     91.86 o 
  -5   9   4     4089.63     2507.82     87.43 o 
  -2   9   4   792288.50   842417.88   7996.31 o 
 -10  10   4    14468.18    14730.16    307.62 o 
  -7  10   4    49606.68    62526.64    666.17 o 
  -4  10   4    53658.13    61573.04    660.01 o 
  -1  10   4    70319.31    81403.13    854.56 o 
  -9  11   4    11534.63     9597.68    177.12 o 
  -6  11   4    54708.50    57150.02    604.90 o 
  -3  11   4     2521.12     2758.33    120.68 o 
   0  11   4     2604.15     1823.62    143.52 o 
 -11  12   4    12140.71    11752.37    215.03 o 
  -8  12   4     6217.74    11286.88    253.93 o 
  -5  12   4   197797.92   213858.00   2110.65 o 
  -2  12   4    52535.00    48268.55    553.10 o 
 -13  13   4    46244.17    46316.93    813.50 o 
 -10  13   4     2834.76     2188.63    119.08 o 
  -7  13   4   198787.06   216009.05   2065.54 o 
  -4  13   4   114692.34   125184.98   1286.58 o 
  -1  13   4    12899.23    11365.18    254.88 o 
 -12  14   4    43107.67    39786.19    487.96 o 
  -9  14   4   134249.23   134960.44   1413.47 o 
  -6  14   4   260537.13   267945.44   2547.18 o 
  -3  14   4     8738.85    11945.74    237.54 o 
   0  14   4     4251.23     5710.63    258.99 o 
 -14  15   4   224047.89   224491.84   2441.34 o 
 -11  15   4    11265.47    11354.92    236.67 o 
  -8  15   4   380139.41   393339.72   3891.77 o 
  -5  15   4    23611.69    26524.95    380.04 o 
  -2  15   4      232.30      636.10    122.67 o 
 -16  16   4   106739.24   110169.09   2619.65 o 
 -13  16   4    50643.59    48373.43    625.63 o 
 -10  16   4    77422.31    84747.42   1013.24 o 
  -7  16   4    66902.11    70745.38    832.20 o 
  -4  16   4      148.49        0.00    172.50 o 
  -1  16   4      387.91       28.94    157.29 o 
 -15  17   4    29117.03    30941.94    585.92 o 
 -12  17   4      945.74      764.16    165.23 o 
  -9  17   4    63119.38    68173.71    893.55 o 
  -6  17   4     9139.88    11037.29    292.26 o 
  -3  17   4      528.53      161.19    159.46 o 
   0  17   4     3703.84     3691.79    320.66 o 
 -17  18   4      301.55      428.46    201.77 o 
 -14  18   4     8036.16     8439.61    349.42 o 
 -11  18   4       30.91        0.00    150.61 o 
  -8  18   4     2200.18     2596.34    191.70 o 
  -5  18   4     3982.64     2477.66    212.14 o 
  -2  18   4     2764.52     2899.95    231.29 o 
 -19  19   4    17172.43    18521.49    741.04 o 
 -16  19   4     5346.15     4398.10    279.88 o 
 -13  19   4     6673.82     5672.09    269.30 o 
 -10  19   4     2088.70     1595.00    196.98 o 
  -7  19   4     9509.82     9107.99    343.39 o 
  -4  19   4    17571.76    19043.82    458.45 o 
  -1  19   4     1667.04      853.18    230.37 o 
 -18  20   4     8728.67     7105.69    353.25 o 
 -15  20   4     2677.23     2312.49    265.82 o 
 -12  20   4     2508.19     2579.72    249.87 o 
  -9  20   4    18844.06    19752.81    466.98 o 
  -6  20   4    36736.34    37045.86    682.74 o 
  -3  20   4      929.28      394.70    230.47 o 
   0  20   4    19489.61    18522.18    754.80 o 
 -17  21   4     1515.74      938.00    268.36 o 
 -14  21   4     2563.64     1867.43    265.61 o 
 -11  21   4     8990.96     8199.40    361.22 o 
  -8  21   4    73941.91    75769.03   1223.42 o 
  -5  21   4    15314.98    17940.34    607.86 o 
  -2  21   4    11271.25    10450.51    490.55 o 
 -16  22   4      680.83        0.00    241.37 o 
 -13  22   4     1383.66      668.24    255.82 o 
 -10  22   4    26498.55    29644.64    664.91 o 
  -7  22   4    37979.51    40739.29    872.19 o 
 -15  23   4       57.75        0.00    246.15 o 
 -12  23   4      560.17        0.00    374.04 o 
  -9  23   4    19122.88    22151.04    595.47 o 
  -1   3   5    12515.21    17427.95    161.73 o 
  -3   4   5   144156.63   145955.47   1102.73 o 
  -2   5   5      155.97      518.05     31.93 o 
  -4   6   5     6558.55     9279.89    129.45 o 
  -1   6   5     1821.21     3193.37    107.32 o 
  -6   7   5      709.92      499.19     56.36 o 
  -3   7   5    25123.08    24553.81    260.53 o 
  -5   8   5     2029.67     1419.61     71.05 o 
  -2   8   5   120358.36   112723.65   1052.72 o 
  -7   9   5    32509.65    39197.90    416.80 o 
  -4   9   5   105146.20   107568.78   1048.49 o 
  -1   9   5    15073.71    14292.41    279.09 o 
  -9  10   5     5239.23     4713.70    124.84 o 
  -6  10   5    11769.83    12911.23    193.60 o 
  -3  10   5    38628.59    40475.40    462.95 o 
  -8  11   5      599.88      715.11     77.85 o 
  -5  11   5     8119.76     8165.95    171.31 o 
  -2  11   5     4412.32     4494.50    131.08 o 
 -10  12   5     1167.06     1778.31    103.86 o 
  -7  12   5    38635.29    40770.35    464.56 o 
  -4  12   5     6207.00     7231.81    171.97 o 
  -1  12   5     2430.53     2709.64    123.34 o 
 -12  13   5     1881.92     1541.60    116.90 o 
  -9  13   5    40123.33    43573.93    484.38 o 
  -6  13   5      568.18      238.38     99.14 o 
  -3  13   5     9323.30     9010.88    208.46 o 
 -11  14   5    28040.05    27955.53    515.76 o 
  -8  14   5    30072.56    29729.75    403.28 o 
  -5  14   5    33619.91    30256.75    420.73 o 
  -2  14   5      641.96      711.63    105.38 o 
 -13  15   5    64085.16    67716.70    846.39 o 
 -10  15   5    81715.96    81636.95    898.15 o 
  -7  15   5    27893.85    23976.48    349.85 o 
  -4  15   5     2158.58     2332.07    145.42 o 
  -1  15   5     8980.59     8219.16    279.86 o 
 -15  16   5    11881.04    12139.88    444.04 o 
 -12  16   5    43083.03    43081.73    574.02 o 
  -9  16   5     4481.81     4817.34    187.93 o 
  -6  16   5    27611.71    23022.43    365.19 o 
  -3  16   5      800.70      716.33    161.96 o 
 -14  17   5    26243.90    26536.36    496.54 o 
 -11  17   5    13595.02    12502.82    308.22 o 
  -8  17   5     8411.66     8283.74    260.74 o 
  -5  17   5     8042.80     8343.33    293.90 o 
  -2  17   5    11844.92    11379.73    329.68 o 
 -16  18   5    18739.51    18606.83    475.60 o 
 -13  18   5      134.71        0.00    166.91 o 
 -10  18   5     2757.93     2736.64    196.15 o 
  -7  18   5     2142.77     2088.47    196.20 o 
  -4  18   5     4043.78     4058.52    240.09 o 
  -1  18   5      678.05      726.33    204.16 o 
 -18  19   5       67.23        0.00    208.62 o 
 -15  19   5       58.04        0.00    184.81 o 
 -12  19   5      893.35      748.93    186.85 o 
  -9  19   5     1446.15     1196.00    192.50 o 
  -6  19   5     1071.12      877.67    196.92 o 
  -3  19   5    11251.16    11359.50    368.63 o 
 -17  20   5      272.83        0.00    226.98 o 
 -14  20   5     5277.73     5017.60    316.10 o 
 -11  20   5      342.77      722.22    211.16 o 
  -8  20   5     2869.86     2868.19    243.63 o 
  -5  20   5    13411.11    14992.80    432.48 o 
  -2  20   5     7765.83     6526.82    382.78 o 
 -19  21   5    11599.05    12601.99    494.54 o 
 -16  21   5      286.43        0.00    231.90 o 
 -13  21   5       64.02        0.00    202.86 o 
 -10  21   5    23450.83    24706.51    592.23 o 
  -7  21   5      343.17      229.63    256.79 o 
  -4  21   5    29055.08    30692.52    682.55 o 
 -15  22   5      695.52       64.10    243.80 o 
 -12  22   5     9309.08     7878.45    373.31 o 
  -9  22   5    18526.43    20223.79    666.06 o 
  -6  22   5    24070.37    26699.29    700.86 o 
 -14  23   5      456.21        0.00    247.53 o 
 -11  23   5    22450.40    24523.15    626.96 o 
  -8  23   5     1784.40     1548.72    318.36 o 
   0   0   6   307537.97   110457.34  12937.78 o 
  -1   2   6   586688.69   552089.50   4440.60 o 
  -3   3   6   397641.09   392297.84   4257.94 o 
   0   3   6   318885.09   325875.09   3531.73 o 
  -2   4   6     8922.52     7783.15     91.50 o 
  -4   5   6    14696.84    18589.04    195.34 o 
  -1   5   6   204405.69   191840.56   1412.27 o 
  -6   6   6       68.38     2577.66    147.71 o 
  -3   6   6   145016.38   160237.88   1336.15 o 
   0   6   6   389345.47   311115.63   3948.28 o 
  -5   7   6     3825.93     2672.47    111.21 o 
  -2   7   6   616718.88   581093.50   5179.94 o 
  -7   8   6    35292.50    24607.46    278.30 o 
  -4   8   6    18302.32    19230.01    213.00 o 
  -1   8   6  1028497.94   952515.13   8800.81 o 
  -9   9   6     5790.78     4349.53    237.61 o 
  -6   9   6   140343.44   134194.58   1250.95 o 
  -3   9   6   509714.00   498516.50   4609.40 o 
   0   9   6   615438.00   608760.81   8897.44 o 
  -8  10   6       25.83      233.12     67.49 o 
  -5  10   6     5980.27     5441.17    138.61 o 
  -2  10   6   215165.36   203643.11   1870.95 o 
 -10  11   6     2002.99     3700.71    118.49 o 
  -7  11   6     3077.27     2640.74     95.74 o 
  -4  11   6     9577.06     9368.37    186.98 o 
  -1  11   6     5160.62     5991.01    165.44 o 
 -12  12   6    38480.10    38949.34    637.10 o 
  -9  12   6    27480.07    30184.58    386.41 o 
  -6  12   6    41967.93    46869.02    538.07 o 
  -3  12   6    75748.49    78432.18    833.20 o 
   0  12   6     2249.99     2159.66    177.95 o 
 -11  13   6    24242.54    27800.60    380.69 o 
  -8  13   6    32757.44    28629.07    394.05 o 
  -5  13   6    71031.14    63867.99    708.00 o 
  -2  13   6     4884.18     3852.65    146.66 o 
 -13  14   6   189334.73   192679.45   2104.71 o 
 -10  14   6     1582.69      480.23    136.83 o 
  -7  14   6   221569.06   205986.63   2053.12 o 
  -4  14   6    24354.89    24470.73    401.87 o 
  -1  14   6     5277.44     4456.30    158.23 o 
 -15  15   6   333644.84   333517.72   5033.74 o 
 -12  15   6    64462.87    67587.85    838.47 o 
  -9  15   6   175166.13   165393.13   1683.05 o 
  -6  15   6    59315.16    55144.20    671.80 o 
  -3  15   6     7996.01     8273.92    220.81 o 
   0  15   6    18739.47    18202.27    561.00 o 
 -14  16   6   186751.69   187710.89   2239.66 o 
 -11  16   6     1165.90      374.18    143.07 o 
  -8  16   6    96400.84    91875.74   1036.88 o 
  -5  16   6        2.05        0.00     94.54 o 
  -2  16   6     3076.32     2946.07    201.20 o 
 -16  17   6    42482.91    42263.98    768.31 o 
 -13  17   6    21902.59    21105.75    432.09 o 
 -10  17   6    19197.37    18352.90    400.16 o 
  -7  17   6     1266.46      492.08    144.69 o 
  -4  17   6     4296.65     4081.15    216.85 o 
  -1  17   6     1238.87      924.39    177.11 o 
 -18  18   6      489.91       59.98    287.84 o 
 -15  18   6      706.47      704.62    199.72 o 
 -12  18   6     8559.54     8483.43    286.46 o 
  -9  18   6      254.08      146.53    150.95 o 
  -6  18   6      744.52      488.64    163.32 o 
  -3  18   6     7911.30     9809.25    334.88 o 
   0  18   6       39.82        0.00    267.37 o 
 -17  19   6     2661.12     2598.98    251.35 o 
 -14  19   6        0.51        0.00    169.02 o 
 -11  19   6     8740.17     8962.52    323.47 o 
  -8  19   6     9345.77     9383.96    326.77 o 
  -5  19   6    24901.22    23587.43    508.68 o 
  -2  19   6     4379.92     4242.41    287.68 o 
 -19  20   6     6857.06     6190.87    374.44 o 
 -16  20   6     6791.49     6795.81    357.86 o 
 -13  20   6      280.29       64.79    198.76 o 
 -10  20   6    21067.59    21181.97    488.07 o 
  -7  20   6    61801.52    59703.23    948.63 o 
  -4  20   6    27314.58    28316.97    596.93 o 
  -1  20   6     2446.32     1340.82    261.35 o 
 -18  21   6     1374.19      737.24    289.56 o 
 -15  21   6     4303.44     4078.40    313.02 o 
 -12  21   6     2436.50     2844.56    269.85 o 
  -9  21   6    60517.84    61467.61   1047.34 o 
  -6  21   6    73222.50    73983.94   1145.83 o 
  -3  21   6        0.32        0.00    290.91 o 
 -17  22   6      529.41        0.00    246.93 o 
 -14  22   6     3647.38     2952.57    301.53 o 
 -11  22   6     6775.13     5679.67    344.93 o 
  -8  22   6    76039.88    76932.73   1268.60 o 
  -5  22   6    17802.34    20527.19    619.01 o 
 -13  23   6      255.14        0.00    264.42 o 
 -10  23   6    24248.91    25014.22    638.40 o 
  -2   3   7   173989.53   176464.22   1321.22 o 
  -1   4   7   330640.94   340561.03   2538.03 o 
  -3   5   7    16511.59    17702.75    166.53 o 
  -5   6   7       78.62      328.11     46.80 o 
  -2   6   7    46902.46    49343.55    438.95 o 
  -4   7   7    15858.27    16156.20    191.15 o 
  -1   7   7     1378.09     1013.31     57.53 o 
  -6   8   7       79.73      172.70     50.91 o 
  -3   8   7    78657.48    74979.20    720.09 o 
  -8   9   7     7412.29     8010.96    149.32 o 
  -5   9   7    30433.91    27686.54    294.45 o 
  -2   9   7    76910.26    83713.30    864.34 o 
  -7  10   7    12669.36    13965.02    206.81 o 
  -4  10   7    34537.14    38883.75    430.60 o 
  -1  10   7    28801.12    26972.51    344.12 o 
  -9  11   7     1158.87      784.66     82.96 o 
  -6  11   7     7259.07     5214.87    139.79 o 
  -3  11   7     2709.59     3147.04    113.35 o 
 -11  12   7     1690.62     1725.91    107.07 o 
  -8  12   7    22972.71    23590.99    296.34 o 
  -5  12   7       24.06      187.59     76.95 o 
  -2  12   7     9104.47    10285.52    196.10 o 
 -10  13   7    20227.73    20530.76    308.97 o 
  -7  13   7    12785.49    12601.58    231.07 o 
  -4  13   7     7460.21     8935.38    215.54 o 
  -1  13   7      255.50      386.89     82.08 o 
 -12  14   7    20304.45    19652.41    336.20 o 
  -9  14   7    26299.31    23851.45    335.98 o 
  -6  14   7     3116.46     3344.56    148.99 o 
  -3  14   7     1706.09     1361.81    123.12 o 
 -14  15   7    17845.53    19839.60    393.89 o 
 -11  15   7    69841.11    69779.41    761.33 o 
  -8  15   7       40.23        0.00    111.29 o 
  -5  15   7    27543.22    26540.80    431.02 o 
  -2  15   7    26925.45    28375.53    464.15 o 
 -13  16   7    58304.95    56105.93    738.60 o 
 -10  16   7    31774.38    33922.76    499.14 o 
  -7  16   7    23803.26    24504.97    424.91 o 
  -4  16   7      189.96        0.00    132.08 o 
  -1  16   7    15512.64    15791.68    376.99 o 
 -15  17   7    32098.23    33019.09    649.85 o 
 -12  17   7     8148.39     7897.33    263.73 o 
  -9  17   7     2021.84     1318.26    159.12 o 
  -6  17   7     5341.09     4199.90    212.27 o 
  -3  17   7    17236.65    16370.08    380.13 o 
 -17  18   7     5934.35     5704.54    301.37 o 
 -14  18   7     7048.58     6400.43    279.55 o 
 -11  18   7       19.54       16.76    147.88 o 
  -8  18   7     2585.91     2667.37    192.87 o 
  -5  18   7      215.61        0.00    159.99 o 
  -2  18   7     7650.64     6767.81    294.29 o 
 -16  19   7     7322.51     7683.92    333.87 o 
 -13  19   7     1280.28      867.62    201.11 o 
 -10  19   7       42.21        0.00    170.49 o 
  -7  19   7      420.26      174.22    179.74 o 
  -4  19   7    18838.93    19664.21    471.67 o 
  -1  19   7      706.85        0.00    208.13 o 
 -18  20   7       11.91        0.00    226.83 o 
 -15  20   7     1952.62     2082.77    260.30 o 
 -12  20   7     3901.98     4007.47    269.84 o 
  -9  20   7     6919.07     7128.33    311.45 o 
  -6  20   7     4612.58     4982.85    287.99 o 
  -3  20   7     9866.89    10814.06    434.67 o 
 -17  21   7       12.36        0.00    281.11 o 
 -14  21   7       30.39        0.00    225.28 o 
 -11  21   7    23429.63    23367.32    564.39 o 
  -8  21   7     7561.45     7047.39    367.97 o 
  -5  21   7    30410.54    31900.91    657.19 o 
  -2  21   7     2066.97     1319.43    274.31 o 
 -16  22   7     3310.61     2820.92    346.84 o 
 -13  22   7      152.85        0.00    233.03 o 
 -10  22   7    44027.78    46691.57    886.17 o 
  -7  22   7     1237.75     1244.48    307.51 o 
 -12  23   7    17164.36    16454.77    558.33 o 
  -9  23   7    19492.43    22025.66    603.06 o 
   0   1   8   290816.88   232927.42   2406.82 o 
  -2   2   8  1145326.75  1133076.75  11690.07 o 
  -1   3   8      331.68      676.85     42.62 o 
  -3   4   8     4626.28     4959.04     86.36 o 
   0   4   8   159039.92   210923.42   2292.44 o 
  -5   5   8    15240.56    15005.21    257.84 o 
  -2   5   8   392196.31   430346.16   3435.37 o 
  -4   6   8    31622.36    38085.26    359.73 o 
  -1   6   8   461610.41   485085.81   4329.77 o 
  -6   7   8   146435.13   148282.38   1323.78 o 
  -3   7   8   190491.47   226099.34   1927.08 o 
   0   7   8  1269282.38  1326505.38  18025.77 o 
  -8   8   8    71820.93    64884.45    858.87 o 
  -5   8   8    51886.91    55355.35    531.79 o 
  -2   8   8   815372.38   845004.63   8072.59 o 
  -7   9   8   173605.09   180947.33   1667.55 o 
  -4   9   8    51487.64    45872.51    485.59 o 
  -1   9   8   886055.56   916205.06   8431.59 o 
  -9  10   8     8872.28     7339.66    154.53 o 
  -6  10   8     1972.86     2065.96     86.83 o 
  -3  10   8   162329.05   176461.95   1805.69 o 
   0  10   8   203031.30   210719.33   2933.26 o 
 -11  11   8     3190.29     3645.41    189.46 o 
  -8  11   8     5442.75     4459.26    133.78 o 
  -5  11   8      102.28      296.60     69.40 o 
  -2  11   8    20151.27    22859.04    316.56 o 
 -10  12   8    39393.58    36805.03    436.75 o 
  -7  12   8     6186.62     4474.63    134.23 o 
  -4  12   8    31917.85    30191.30    377.38 o 
  -1  12   8     6305.49     6162.68    158.09 o 
 -12  13   8    78586.92    76175.89   1058.98 o 
  -9  13   8       27.72        0.00     82.39 o 
  -6  13   8    17045.10    16201.93    275.06 o 
  -3  13   8    32722.46    36154.76    487.32 o 
   0  13   8    11608.92    14126.30    398.75 o 
 -14  14   8   345990.97   358199.22   5371.34 o 
 -11  14   8    31541.03    35690.41    482.24 o 
  -8  14   8    87222.34    82359.23    929.13 o 
  -5  14   8    41316.45    41824.99    534.49 o 
  -2  14   8    10141.48    12098.40    253.67 o 
 -13  15   8   265248.53   273385.50   2935.56 o 
 -10  15   8    14638.09    12954.97    286.21 o 
  -7  15   8    70316.16    71897.63    874.09 o 
  -4  15   8     3762.71     2518.21    144.25 o 
  -1  15   8    33850.20    35734.79    583.99 o 
 -15  16   8   187372.95   188668.30   2185.84 o 
 -12  16   8    35437.95    35426.09    529.00 o 
  -9  16   8    79378.67    79243.45    954.15 o 
  -6  16   8     2382.96     2450.16    156.54 o 
  -3  16   8     2793.15     2224.99    197.05 o 
   0  16   8    20782.62    22460.13    642.81 o 
 -17  17   8    26093.89    28034.82    850.17 o 
 -14  17   8    41184.81    42333.10    678.12 o 
 -11  17   8       17.18        0.00    141.21 o 
  -8  17   8      761.09      591.57    146.23 o 
  -5  17   8     3680.40     2103.52    188.43 o 
  -2  17   8     2725.90     2829.24    208.93 o 
 -16  18   8     3024.97     2122.14    231.86 o 
 -13  18   8     3670.80     3199.68    209.99 o 
 -10  18   8     2929.39     3011.29    199.23 o 
  -7  18   8     3382.86     3559.03    230.16 o 
  -4  18   8     8954.27     8890.76    300.52 o 
  -1  18   8      290.36        0.00    176.09 o 
 -18  19   8      462.64        0.00    209.79 o 
 -15  19   8     5190.53     5537.06    299.13 o 
 -12  19   8      600.34      460.11    180.51 o 
  -9  19   8    26301.47    27582.94    544.42 o 
  -6  19   8    16839.81    18075.42    441.66 o 
  -3  19   8    13577.04    13837.37    407.06 o 
   0  19   8     1709.00     1683.45    367.56 o 
 -20  20   8     5893.82     5817.69    565.79 o 
 -17  20   8     2712.60     3306.79    297.63 o 
 -14  20   8     7825.93     6785.31    361.95 o 
 -11  20   8     2469.38     1891.02    237.94 o 
  -8  20   8    50141.06    49422.17    822.99 o 
  -5  20   8    60135.71    63561.92   1001.53 o 
  -2  20   8     6150.79     6073.86    333.25 o 
 -19  21   8     2499.58     1496.21    293.59 o 
 -16  21   8     3572.05     2827.03    294.23 o 
 -13  21   8    11732.42    12931.68    468.27 o 
 -10  21   8    15334.77    15308.11    476.28 o 
  -7  21   8   112486.85   117401.25   1650.25 o 
  -4  21   8    26691.26    29622.28    676.18 o 
 -15  22   8     4624.94     3739.26    331.54 o 
 -12  22   8     2764.75     2517.24    305.86 o 
  -9  22   8    63246.39    66227.30   1133.51 o 
  -6  22   8    71766.11    76562.39   1356.73 o 
 -14  23   8     3579.82     3318.00    329.96 o 
 -11  23   8    14407.50    15539.99    551.77 o 
  -1   2   9    89321.19    83979.79    637.83 o 
  -2   4   9      268.94      986.15     39.28 o 
  -4   5   9     9325.17    10605.83    127.64 o 
  -1   5   9     3571.96     3808.19     66.25 o 
  -3   6   9    43540.79    48080.09    470.85 o 
  -5   7   9    26380.10    25509.81    266.63 o 
  -2   7   9     8826.37     9261.30    147.32 o 
  -7   8   9    10804.69    10142.13    214.88 o 
  -4   8   9    60718.17    61282.25    582.75 o 
  -1   8   9    45711.38    48388.75    525.15 o 
  -6   9   9    14542.82    16320.16    218.35 o 
  -3   9   9    27893.64    26670.62    323.13 o 
  -8  10   9     8912.61     6561.42    146.66 o 
  -5  10   9     8441.78     7820.17    146.49 o 
  -2  10   9    71716.44    72921.98    796.80 o 
 -10  11   9       19.07      405.82     86.22 o 
  -7  11   9       55.19        0.00     67.05 o 
  -4  11   9     1570.58     1131.57     80.85 o 
  -1  11   9     6991.69     7030.58    160.31 o 
  -9  12   9      945.85      980.49     96.56 o 
  -6  12   9    17519.35    17003.31    254.83 o 
  -3  12   9    12738.90    11193.34    271.03 o 
 -11  13   9    14343.85    14942.39    265.06 o 
  -8  13   9        5.60      191.38     60.00 o 
  -5  13   9     1654.48     1169.30    105.45 o 
  -2  13   9      897.79     1345.30    120.99 o 
 -13  14   9     3302.86     2792.42    182.93 o 
 -10  14   9    39160.79    39349.62    570.58 o 
  -7  14   9      909.06      675.71    105.05 o 
  -4  14   9      296.29      155.53    100.87 o 
  -1  14   9    12347.61    10859.96    282.98 o 
 -12  15   9    60370.68    58965.95    755.95 o 
  -9  15   9    10085.14    10717.71    259.60 o 
  -6  15   9    12793.40     9216.16    229.77 o 
  -3  15   9    18718.51    20214.75    340.64 o 
 -14  16   9    46406.28    48387.58    743.07 o 
 -11  16   9    31893.26    32011.99    486.47 o 
  -8  16   9     1671.46     1161.86    138.64 o 
  -5  16   9     6191.56     5868.72    208.89 o 
  -2  16   9    47237.13    47048.41    713.53 o 
 -16  17   9     9911.00    11447.53    388.44 o 
 -13  17   9    28664.65    27880.14    462.96 o 
 -10  17   9      239.40        0.00    133.25 o 
  -7  17   9     4763.04     4246.26    214.48 o 
  -4  17   9     8613.31     9966.38    307.78 o 
  -1  17   9     4080.63     4261.03    234.43 o 
 -15  18   9    17642.57    19975.14    492.27 o 
 -12  18   9       17.18        0.00    150.43 o 
  -9  18   9      387.06      243.83    153.91 o 
  -6  18   9      269.44      127.63    156.56 o 
  -3  18   9    18266.81    18288.19    418.14 o 
 -17  19   9    10549.59    11572.27    473.70 o 
 -14  19   9     1250.58      784.78    222.83 o 
 -11  19   9     6144.55     5686.69    268.14 o 
  -8  19   9     1477.97     1211.21    197.28 o 
  -5  19   9    13653.43    15241.73    411.10 o 
  -2  19   9     1889.95     1574.87    222.64 o 
 -19  20   9        4.00        0.00    256.16 o 
 -16  20   9     2294.60     1494.48    261.23 o 
 -13  20   9     2434.22     2601.67    269.48 o 
 -10  20   9    11692.67    12083.78    383.30 o 
  -7  20   9      457.35      704.11    221.11 o 
  -4  20   9    17974.04    18349.97    476.13 o 
  -1  20   9       79.16        0.00    222.55 o 
 -18  21   9       61.80        0.00    267.87 o 
 -15  21   9      626.43      167.00    255.67 o 
 -12  21   9     9721.23     9209.29    466.36 o 
  -9  21   9    24908.17    27642.89    778.25 o 
  -6  21   9     9245.76    10774.93    493.44 o 
  -3  21   9    11777.82    12227.08    522.59 o 
 -17  22   9     2880.41     2895.77    324.36 o 
 -14  22   9       42.68        0.00    238.90 o 
 -11  22   9    36275.35    39469.84    787.32 o 
  -8  22   9    15854.97    19062.21    569.46 o 
  -5  22   9    43551.84    51132.23   1023.37 o 
 -13  23   9     7809.35     6714.18    395.05 o 
 -10  23   9    28517.33    31428.74    713.08 o 
  -1   1  10   160099.70   204396.70   2315.35 o 
   0   2  10    22453.73    16123.26    223.40 o 
  -2   3  10      190.34     1516.75     51.90 o 
  -4   4  10    30928.67    26406.95    361.58 o 
  -1   4  10    10445.15    11828.68    128.57 o 
  -3   5  10    27903.39    24997.32    283.86 o 
   0   5  10   593861.56   620644.63   7828.98 o 
  -5   6  10   143802.97   136022.09   1176.69 o 
  -2   6  10   323906.09   316850.72   2677.87 o 
  -7   7  10   762391.19   696981.81   8295.04 o 
  -4   7  10    29530.34    34132.41    346.67 o 
  -1   7  10   942053.00   935331.00   9299.16 o 
  -6   8  10   297505.75   287062.75   2594.19 o 
  -3   8  10   197595.73   200080.63   1887.96 o 
   0   8  10  1472056.75  1497446.75  20300.96 o 
  -8   9  10   152690.98   153403.48   1426.90 o 
  -5   9  10    56314.80    56605.10    565.63 o 
  -2   9  10   467448.44   484288.69   4816.86 o 
 -10  10  10    61149.35    69317.55   1056.62 o 
  -7  10  10    17301.58    18008.01    249.55 o 
  -4  10  10     5185.75     5486.45    145.62 o 
  -1  10  10   338227.91   336287.56   3380.00 o 
  -9  11  10     2067.70     2503.79    110.35 o 
  -6  11  10     3951.29     2764.96     98.74 o 
  -3  11  10    11855.67    13636.24    246.40 o 
   0  11  10      113.13      597.94    149.85 o 
 -11  12  10    12436.98    13514.66    242.23 o 
  -8  12  10     9956.11    10290.79    209.80 o 
  -5  12  10     1717.52     1941.89    106.94 o 
  -2  12  10    19020.04    15659.66    271.24 o 
 -13  13  10   204219.03   198488.00   3131.90 o 
 -10  13  10     6565.72     6670.21    188.98 o 
  -7  13  10     3528.72     3361.10    124.88 o 
  -4  13  10    25078.89    27103.20    378.00 o 
  -1  13  10    60669.35    64818.12    795.07 o 
 -12  14  10   174093.23   181731.83   1909.69 o 
  -9  14  10    10655.07     9695.58    250.14 o 
  -6  14  10    21649.36    20305.88    385.44 o 
  -3  14  10     9019.52    10159.33    273.90 o 
   0  14  10    61914.74    56682.51   1036.00 o 
 -14  15  10   254679.39   260193.16   2807.20 o 
 -11  15  10    21523.52    21856.86    335.65 o 
  -8  15  10    30848.25    29809.27    428.20 o 
  -5  15  10      929.21     1023.34    123.31 o 
  -2  15  10     4645.32     5058.26    212.48 o 
 -16  16  10    73818.09    76448.00   1679.71 o 
 -13  16  10   102433.62   105353.05   1294.71 o 
 -10  16  10    13078.28    13184.25    311.95 o 
  -7  16  10     4398.34     4512.68    185.55 o 
  -4  16  10     2252.15     1500.86    159.54 o 
  -1  16  10    51317.50    54082.55    804.98 o 
 -15  17  10    66314.26    63174.84    961.35 o 
 -12  17  10     6375.65     4631.12    203.62 o 
  -9  17  10     1052.28      619.43    144.07 o 
  -6  17  10     3645.42     2850.32    193.62 o 
  -3  17  10     1964.53     1993.11    197.14 o 
   0  17  10     6266.50     6114.00    379.88 o 
 -17  18  10     6273.07     5776.54    302.10 o 
 -14  18  10       37.53      206.80    176.26 o 
 -11  18  10      332.50      240.10    167.62 o 
  -8  18  10    13817.38    12964.17    339.16 o 
  -5  18  10     4611.64     3385.52    216.99 o 
  -2  18  10      506.54      437.24    180.29 o 
 -19  19  10      119.59        0.00    340.48 o 
 -16  19  10     3806.45     4411.07    306.48 o 
 -13  19  10     7320.21     6836.48    311.89 o 
 -10  19  10    11321.24    12258.13    365.84 o 
  -7  19  10    20587.04    19395.85    452.43 o 
  -4  19  10     9502.67     9015.71    338.93 o 
  -1  19  10     7343.47     7053.25    337.73 o 
 -18  20  10     2452.32     2392.79    285.30 o 
 -15  20  10     6707.63     6436.93    352.31 o 
 -12  20  10     6305.55     7051.46    328.62 o 
  -9  20  10    23166.54    20204.32    481.30 o 
  -6  20  10    58268.99    59753.38    951.40 o 
  -3  20  10    21489.03    20845.36    507.18 o 
   0  20  10        5.42        0.00    318.78 o 
 -17  21  10     8057.39     7613.41    395.16 o 
 -14  21  10    17066.46    17452.46    523.01 o 
 -11  21  10     1234.09     1121.87    247.28 o 
  -8  21  10    66702.55    68873.45   1077.99 o 
  -5  21  10    80535.14    88802.19   1324.24 o 
 -16  22  10    11631.49    12837.81    500.00 o 
 -13  22  10    14206.76    16743.63    700.26 o 
 -10  22  10    20790.30    20651.42    574.19 o 
  -7  22  10    90516.51    98270.17   1535.68 o 
 -12  23  10        0.01        0.00    266.93 o 
  -1   3  11    32848.18    29919.00    261.58 o 
  -3   4  11     4837.23     4871.90     79.43 o 
  -2   5  11     2435.61     2324.66     69.87 o 
  -4   6  11    35258.51    35832.55    343.65 o 
  -1   6  11    15618.95    11642.60    161.55 o 
  -6   7  11    23496.33    20797.22    249.52 o 
  -3   7  11    68678.24    68743.48    686.75 o 
  -5   8  11    35214.66    40605.42    421.33 o 
  -2   8  11    10624.32    10842.40    210.39 o 
  -7   9  11    31533.64    31850.06    439.52 o 
  -4   9  11     2115.55     1631.75     81.59 o 
  -1   9  11    51455.93    48890.26    560.48 o 
  -9  10  11        3.07      197.38     82.12 o 
  -6  10  11     2102.76     2113.58     89.94 o 
  -3  10  11    44242.39    47576.49    575.63 o 
  -8  11  11     2250.69     1736.11     99.22 o 
  -5  11  11       15.16      124.71     74.71 o 
  -2  11  11    13643.08    14288.16    234.89 o 
 -10  12  11     7745.15     8177.31    190.23 o 
  -7  12  11      393.58      431.14     74.37 o 
  -4  12  11       13.55        0.00     77.50 o 
  -1  12  11     2306.13     1790.78    121.15 o 
 -12  13  11      924.68      782.80    121.61 o 
  -9  13  11     1996.69     1505.24    113.49 o 
  -6  13  11     1746.40     1434.27    107.39 o 
  -3  13  11     3689.16     2665.37    133.49 o 
 -11  14  11    56719.08    58058.29    698.75 o 
  -8  14  11       35.10       21.03    100.13 o 
  -5  14  11      844.64      522.00    111.61 o 
  -2  14  11    54092.36    52183.82    708.51 o 
 -13  15  11    30779.56    30868.59    487.90 o 
 -10  15  11     9229.55     8802.56    231.12 o 
  -7  15  11      147.07       74.62    108.21 o 
  -4  15  11      592.57      369.34    116.56 o 
  -1  15  11    26342.96    26845.25    498.37 o 
 -15  16  11     8938.77    11047.80    336.56 o 
 -12  16  11    25074.87    25835.32    462.71 o 
  -9  16  11     1682.93     1550.13    146.30 o 
  -6  16  11     3224.49     2521.55    156.71 o 
  -3  16  11    47997.41    46706.62    778.74 o 
 -14  17  11    37410.71    37532.30    622.06 o 
 -11  17  11       14.81        0.00    137.23 o 
  -8  17  11     1038.88      769.73    155.35 o 
  -5  17  11      525.11      328.31    160.00 o 
  -2  17  11    13801.34    13642.96    360.29 o 
 -16  18  11    13217.96    14862.55    427.74 o 
 -13  18  11     8633.47     8293.35    293.36 o 
 -10  18  11     8093.22     7485.89    272.22 o 
  -7  18  11     1255.14     1099.35    173.93 o 
  -4  18  11    25425.58    26516.91    505.39 o 
  -1  18  11      459.99      121.87    172.72 o 
 -18  19  11     3043.44     2087.17    268.21 o 
 -15  19  11    14531.52    13379.14    447.40 o 
 -12  19  11     7043.27     7464.21    304.26 o 
  -9  19  11      448.84      362.97    179.79 o 
  -6  19  11       88.01        0.00    180.39 o 
  -3  19  11    14428.38    15693.55    428.52 o 
 -17  20  11     4968.79     4888.29    335.33 o 
 -14  20  11      329.36        0.00    228.35 o 
 -11  20  11    20802.01    18335.56    456.38 o 
  -8  20  11     8286.66     8100.39    328.06 o 
  -5  20  11    16659.44    17054.25    463.35 o 
  -2  20  11      141.81        0.00    223.00 o 
 -16  21  11     6889.48     6273.91    371.14 o 
 -13  21  11     5110.40     4698.36    327.94 o 
 -10  21  11    24967.30    26437.97    603.22 o 
  -7  21  11      729.40      879.50    260.03 o 
  -4  21  11    22668.79    24218.96    612.92 o 
 -15  22  11     1332.66      774.86    283.49 o 
 -12  22  11    18479.05    19686.45    577.82 o 
  -9  22  11    37314.01    42574.03    836.82 o 
  -6  22  11    15568.62    19656.89    574.21 o 
 -11  23  11    23334.93    25009.19    676.69 o 
   0   0  12   765926.88   876248.63  15758.86 o 
  -1   2  12     6709.13     3591.93     62.13 o 
  -3   3  12    92945.37    99979.76   1101.77 o 
   0   3  12   185973.17   160178.45   2171.99 o 
  -2   4  12      299.09      255.68     29.57 o 
  -4   5  12     5032.14     3278.53     84.92 o 
  -1   5  12     6251.81     7035.01    157.23 o 
  -6   6  12  1190073.25  1157804.88  15714.14 o 
  -3   6  12   114435.55   124041.44   1181.07 o 
   0   6  12  1170963.50  1206794.63  17665.75 o 
  -5   7  12   203081.14   186277.08   1647.66 o 
  -2   7  12   467974.28   464566.47   4292.63 o 
  -7   8  12   562615.50   537070.44   4959.18 o 
  -4   8  12     3418.77     3921.56    116.77 o 
  -1   8  12   907530.81   881821.06   8734.38 o 
  -9   9  12    78435.41    80892.95   1199.93 o 
  -6   9  12   126031.98   128171.28   1238.04 o 
  -3   9  12    33402.96    31099.49    382.98 o 
   0   9  12   699952.50   716365.75  10452.57 o 
  -8  10  12    83678.50    91183.45    945.81 o 
  -5  10  12        0.09       17.32     62.32 o 
  -2  10  12    97988.70    98601.52   1050.11 o 
 -10  11  12     1409.69     2740.21    119.33 o 
  -7  11  12     6202.82     4952.63    132.26 o 
  -4  11  12      271.64      294.60     61.96 o 
  -1  11  12     3927.94     3533.94    167.96 o 
 -12  12  12    52008.81    48899.14    816.87 o 
  -9  12  12      622.06      517.97     78.10 o 
  -6  12  12    40236.01    41047.77    486.48 o 
  -3  12  12      393.19      479.49     83.59 o 
   0  12  12   195855.23   201030.84   3073.56 o 
 -11  13  12    37864.79    41988.87    514.79 o 
  -8  13  12        0.88      111.09     82.35 o 
  -5  13  12       98.74      199.89     88.67 o 
  -2  13  12    47399.08    52978.34    667.90 o 
 -13  14  12   201678.91   204965.64   2234.28 o 
 -10  14  12     9137.87    10386.61    246.44 o 
  -7  14  12      473.17      909.08    111.06 o 
  -4  14  12     8605.07     9695.88    235.18 o 
  -1  14  12    72454.04    73157.64    894.61 o 
 -15  15  12    99242.67   100353.83   2301.47 o 
 -12  15  12    71048.69    73435.96    898.38 o 
  -9  15  12      205.21       34.60    108.34 o 
  -6  15  12    15482.70    15690.47    290.59 o 
  -3  15  12     2236.25     1832.11    163.25 o 
   0  15  12   108371.76   110300.70   2017.03 o 
 -14  16  12    91854.25    89294.80   1131.07 o 
 -11  16  12     1443.80      968.64    170.36 o 
  -8  16  12       55.74        0.00    118.19 o 
  -5  16  12      981.71      290.77    137.81 o 
  -2  16  12    61686.21    62805.42    899.88 o 
 -16  17  12    26379.18    25253.47    553.78 o 
 -13  17  12     6846.98     6671.85    238.70 o 
 -10  17  12     3373.19     2934.49    181.68 o 
  -7  17  12     2696.94     3066.45    195.39 o 
  -4  17  12     1153.55      878.34    175.84 o 
  -1  17  12    28687.77    27354.18    521.52 o 
 -18  18  12     6898.61     6671.71    455.50 o 
 -15  18  12      931.29      760.05    210.25 o 
 -12  18  12     5614.60     5376.02    257.10 o 
  -9  18  12     3809.56     3703.84    212.88 o 
  -6  18  12     8733.54     7921.46    331.63 o 
  -3  18  12     3438.97     3105.48    223.45 o 
   0  18  12     1795.10     2897.17    321.99 o 
 -17  19  12      515.96      540.53    233.62 o 
 -14  19  12    18175.06    18746.50    522.77 o 
 -11  19  12     2087.32     2148.88    215.55 o 
  -8  19  12    17865.49    17002.97    426.69 o 
  -5  19  12     7388.18     7475.23    311.60 o 
  -2  19  12     2620.28     2872.08    243.68 o 
 -19  20  12     1562.94     1441.89    296.11 o 
 -16  20  12    13762.32    15334.17    511.44 o 
 -13  20  12    32029.90    33300.50    729.33 o 
 -10  20  12      408.73      121.75    194.59 o 
  -7  20  12    35692.35    34947.32    661.62 o 
  -4  20  12    27832.79    30165.05    617.84 o 
  -1  20  12     4440.96     3679.39    294.41 o 
 -18  21  12    12605.68    12345.82    485.04 o 
 -15  21  12    20111.51    21748.19    621.43 o 
 -12  21  12    17610.98    20214.88    573.33 o 
  -9  21  12    12747.41    11572.31    483.75 o 
  -6  21  12    77443.70    85715.41   1283.24 o 
  -3  21  12    13649.05    14474.76    538.81 o 
 -14  22  12    29101.15    29162.49    715.30 o 
 -11  22  12       82.84        0.00    275.82 o 
  -8  22  12    56618.59    58263.52   1031.89 o 
  -2   3  13    24593.89    25255.46    229.81 o 
  -1   4  13       19.15       33.38     41.65 o 
  -3   5  13     1377.21     1342.70     59.27 o 
  -5   6  13    39954.21    36983.23    379.21 o 
  -2   6  13    11566.89    10142.83    162.03 o 
  -4   7  13    42309.26    46528.43    503.42 o 
  -1   7  13    56646.51    57219.55    651.27 o 
  -6   8  13    37013.80    37203.89    395.91 o 
  -3   8  13    24827.49    23933.76    285.94 o 
  -8   9  13    40418.95    36773.80    436.91 o 
  -5   9  13    37118.62    38166.07    437.29 o 
  -2   9  13    44317.43    41069.45    480.50 o 
  -7  10  13     6576.63     6194.63    145.11 o 
  -4  10  13     7805.31     7969.04    171.03 o 
  -1  10  13    12504.16    11713.09    219.50 o 
  -9  11  13     1392.23     1184.02     96.78 o 
  -6  11  13      123.66       99.92     67.38 o 
  -3  11  13    15935.06    15322.05    241.70 o 
 -11  12  13      870.04      733.14    101.88 o 
  -8  12  13    22993.07    23265.58    308.18 o 
  -5  12  13     3182.33     3290.39    126.59 o 
  -2  12  13    10956.92    12329.25    243.90 o 
 -10  13  13     5348.47     4387.80    156.27 o 
  -7  13  13      405.71      694.19     96.46 o 
  -4  13  13     9087.82     8554.72    205.87 o 
  -1  13  13    39393.61    41620.50    562.70 o 
 -12  14  13    31198.26    31834.44    567.82 o 
  -9  14  13     1761.70     1289.77    110.61 o 
  -6  14  13      175.79      166.58    101.23 o 
  -3  14  13    11491.52    11297.32    259.16 o 
 -14  15  13    15974.96    16331.25    368.81 o 
 -11  15  13     9687.50     8791.11    421.90 o 
  -8  15  13     1638.47     1312.83    129.86 o 
  -5  15  13     3711.42     2722.98    146.08 o 
  -2  15  13    69685.52    67200.59    842.04 o 
 -13  16  13    26232.97    25748.74    560.46 o 
 -10  16  13      182.10       25.48    127.12 o 
  -7  16  13     3485.71     4027.36    177.33 o 
  -4  16  13    20974.93    22802.55    414.69 o 
  -1  16  13     9379.43    10224.13    329.48 o 
 -15  17  13    16794.92    19588.09    449.13 o 
 -12  17  13     3841.86     3173.13    186.85 o 
  -9  17  13     1752.69     1930.00    180.96 o 
  -6  17  13     2476.34     1766.90    177.14 o 
  -3  17  13    30291.08    29824.21    614.94 o 
 -17  18  13     1523.22     1102.59    215.71 o 
 -14  18  13    33208.29    34547.75    669.66 o 
 -11  18  13     4587.13     4296.27    226.58 o 
  -8  18  13        2.98        0.00    148.68 o 
  -5  18  13     5518.33     5108.69    246.24 o 
  -2  18  13     7488.91     7766.90    299.11 o 
 -16  19  13    15164.21    15448.34    485.60 o 
 -13  19  13       49.77        0.00    195.91 o 
 -10  19  13     7128.19     6540.37    286.69 o 
  -7  19  13     3683.59     4675.02    259.87 o 
  -4  19  13    26659.69    28262.46    575.36 o 
  -1  19  13       35.70        0.00    202.31 o 
 -18  20  13     2985.55     2466.62    292.89 o 
 -15  20  13    16728.67    18028.93    543.97 o 
 -12  20  13    19901.26    19565.19    505.07 o 
  -9  20  13     8506.47     8457.45    386.83 o 
  -6  20  13     2402.11     1884.06    280.82 o 
  -3  20  13     5512.50     6566.90    321.76 o 
 -17  21  13    10199.99    11045.96    569.94 o 
 -14  21  13       12.01        0.00    256.21 o 
 -11  21  13    20498.26    22184.55    635.70 o 
  -8  21  13    16763.44    17954.05    484.62 o 
  -5  21  13    13306.16    14268.67    518.08 o 
 -16  22  13     7213.74     8466.38    442.41 o 
 -13  22  13    17042.17    19628.97    582.50 o 
 -10  22  13    21879.39    23329.20    629.44 o 
  -7  22  13        2.61        0.00    258.51 o 
   0   1  14   129941.88   109003.34   1277.94 o 
  -2   2  14   330022.72   325607.66   3845.60 o 
  -1   3  14   199757.16   209360.53   1725.24 o 
  -3   4  14    30956.63    27718.28    315.04 o 
   0   4  14    50726.48    53008.34    732.71 o 
  -5   5  14   714653.19   754459.25   9574.51 o 
  -2   5  14    15756.63    17706.38    220.57 o 
  -4   6  14   205879.30   220465.81   2062.20 o 
  -1   6  14   211273.47   211564.17   2225.05 o 
  -6   7  14  1171911.25  1160067.88  10392.23 o 
  -3   7  14    70981.48    77350.04    792.39 o 
   0   7  14  1027868.06  1041998.75  15227.08 o 
  -8   8  14  1183413.75  1200719.63  16223.30 o 
  -5   8  14    95343.90    96677.05    981.76 o 
  -2   8  14   124310.48   123936.40   1279.17 o 
  -7   9  14   356758.72   366648.31   3414.44 o 
  -4   9  14     3253.01     3528.52    144.34 o 
  -1   9  14   236792.53   250248.31   2636.42 o 
  -9  10  14    77714.75    87338.79    915.88 o 
  -6  10  14     7882.61     9860.41    182.71 o 
  -3  10  14     2328.06     3627.16    118.26 o 
   0  10  14    43783.37    48366.52    842.83 o 
 -11  11  14     1129.27     1653.61    243.26 o 
  -8  11  14    30637.93    33816.11    397.84 o 
  -5  11  14     1007.61     1889.98     95.29 o 
  -2  11  14      796.33     1437.76     99.77 o 
 -10  12  14      427.15      550.89     90.73 o 
  -7  12  14    25051.36    23307.62    322.88 o 
  -4  12  14     1163.24     1463.54    104.37 o 
  -1  12  14    84807.51    88145.44   1018.31 o 
 -12  13  14    89067.34    89706.45   1131.66 o 
  -9  13  14      514.02      313.37     99.06 o 
  -6  13  14      363.22      388.40     94.37 o 
  -3  13  14      959.29      763.69    109.82 o 
   0  13  14   237020.86   244467.05   3722.19 o 
 -14  14  14    85334.23    80571.30   1396.49 o 
 -11  14  14    32452.44    34463.14    491.50 o 
  -8  14  14    11535.30    11721.95    237.20 o 
  -5  14  14      773.68     1275.23    115.90 o 
  -2  14  14    71117.19    78088.37    939.97 o 
 -13  15  14    52037.13    54003.34    812.06 o 
 -10  15  14     7260.72     9979.06    279.10 o 
  -7  15  14     3457.27     3491.68    175.18 o 
  -4  15  14     1341.98     1350.84    150.60 o 
  -1  15  14   178989.28   184091.42   2133.02 o 
 -15  16  14    32388.92    30981.80    545.76 o 
 -12  16  14     5904.98     5085.72    224.03 o 
  -9  16  14     4530.14     3990.74    178.73 o 
  -6  16  14     1345.93      774.19    145.41 o 
  -3  16  14    46568.11    49322.27    702.00 o 
   0  16  14    91641.94    97540.53   1840.78 o 
 -17  17  14    13128.66    14731.83    603.15 o 
 -14  17  14     4309.48     4537.85    233.74 o 
 -11  17  14     1787.43     1744.45    161.27 o 
  -8  17  14      608.34      424.31    150.66 o 
  -5  17  14       21.96        0.00    176.59 o 
  -2  17  14    44212.89    47054.73    735.92 o 
 -16  18  14     2081.06     1843.33    247.14 o 
 -13  18  14    16136.99    15337.27    428.14 o 
 -10  18  14      536.99      303.11    158.63 o 
  -7  18  14     8291.59     8244.18    344.21 o 
  -4  18  14     3619.64     3607.85    227.05 o 
  -1  18  14     4020.95     3148.61    226.30 o 
 -18  19  14        7.21       28.27    241.37 o 
 -15  19  14     7669.80     7394.32    362.31 o 
 -12  19  14    45374.59    50127.82    871.19 o 
  -9  19  14      455.61      136.53    176.91 o 
  -6  19  14    11192.83    10899.99    354.27 o 
  -3  19  14       10.39        0.00    194.89 o 
   0  19  14     5050.83     4844.07    431.11 o 
 -17  20  14    20952.13    21904.65    601.53 o 
 -14  20  14    39949.78    41170.28    833.73 o 
 -11  20  14    14613.60    14932.49    420.73 o 
  -8  20  14     6206.04     5985.93    299.97 o 
  -5  20  14    16046.08    17052.50    480.71 o 
  -2  20  14     7796.96     7980.93    363.36 o 
 -16  21  14    40281.79    43258.13    900.45 o 
 -13  21  14    37221.48    38564.53    818.38 o 
 -10  21  14      318.12        0.00    233.41 o 
  -7  21  14    28280.38    29185.13    781.32 o 
  -4  21  14    26219.60    29270.60    649.14 o 
 -15  22  14    47582.22    48276.56    979.53 o 
 -12  22  14    11447.92     9897.69    729.55 o 
  -9  22  14    10796.09    12021.15    585.83 o 
  -6  22  14    27902.96    30380.10    657.25 o 
  -1   2  15        0.61      116.69     29.29 o 
  -2   4  15    56782.82    53358.37    496.08 o 
  -4   5  15    19870.52    18883.22    221.29 o 
  -1   5  15    21283.15    21669.65    263.71 o 
  -3   6  15     4530.94     5502.48    106.68 o 
  -5   7  15    25550.86    24205.17    288.63 o 
  -2   7  15    43496.25    46279.17    524.00 o 
  -7   8  15    52615.70    50426.38    519.58 o 
  -4   8  15    24597.34    24976.79    319.11 o 
  -1   8  15    46845.31    49746.80    585.31 o 
  -6   9  15    41320.34    44309.30    498.86 o 
  -3   9  15     9511.88    13074.76    214.74 o 
  -8  10  15    32009.56    30456.60    364.07 o 
  -5  10  15      696.12      943.43     74.92 o 
  -2  10  15    16613.22    15685.00    253.18 o 
 -10  11  15      231.94      298.26     88.16 o 
  -7  11  15     1080.20     1015.58     88.04 o 
  -4  11  15       74.76       35.44     71.73 o 
  -1  11  15     2009.91     1612.98    105.87 o 
  -9  12  15    22298.29    22392.40    306.07 o 
  -6  12  15     7144.23     5237.44    147.54 o 
  -3  12  15      891.71      568.61     94.85 o 
 -11  13  15    19822.77    20030.58    327.39 o 
  -8  13  15     3182.66     2419.91    122.05 o 
  -5  13  15    11888.29    12598.06    247.02 o 
  -2  13  15    25117.22    25954.85    395.67 o 
 -13  14  15     8235.94     7285.39    237.69 o 
 -10  14  15     2065.75     1558.91    133.21 o 
  -7  14  15     1268.29     1161.23    117.59 o 
  -4  14  15     7839.61     8208.12    221.83 o 
  -1  14  15    38006.11    38479.84    546.87 o 
 -12  15  15    20585.31    20247.43    490.34 o 
  -9  15  15     4159.33     2680.50    155.16 o 
  -6  15  15      722.60      504.05    116.69 o 
  -3  15  15    42045.29    40469.55    569.46 o 
 -14  16  15    28914.33    27590.06    501.52 o 
 -11  16  15     6912.79     6893.93    240.17 o 
  -8  16  15     1318.20      949.68    137.01 o 
  -5  16  15     9801.93     8517.81    263.27 o 
  -2  16  15    37432.55    38200.52    631.66 o 
 -16  17  15      696.13     1153.96    209.85 o 
 -13  17  15    15600.71    17529.59    391.16 o 
 -10  17  15     3909.05     2781.32    196.91 o 
  -7  17  15       15.05        0.00    142.99 o 
  -4  17  15    27760.81    28875.75    530.34 o 
  -1  17  15     1825.49     1927.25    209.69 o 
 -15  18  15    17958.77    19406.81    522.56 o 
 -12  18  15       85.01        0.00    162.85 o 
  -9  18  15     1262.53     1240.09    176.00 o 
  -6  18  15      466.83      245.75    163.84 o 
  -3  18  15    22327.05    22514.95    472.85 o 
 -17  19  15     2321.68     1671.78    337.06 o 
 -14  19  15    18064.96    18555.31    517.31 o 
 -11  19  15    12727.41    12551.78    376.68 o 
  -8  19  15     4507.22     4358.27    249.61 o 
  -5  19  15    11065.09    10472.84    354.68 o 
  -2  19  15     2103.29     2185.94    230.61 o 
 -19  20  15     1061.73      426.48    273.82 o 
 -16  20  15    27154.68    29489.63    701.91 o 
 -13  20  15     2165.42     1653.55    267.55 o 
 -10  20  15     9693.78    11007.94    373.46 o 
  -7  20  15     2551.80     3009.94    247.35 o 
  -4  20  15     9225.91     9033.29    361.45 o 
  -1  20  15      571.20        0.00    213.41 o 
 -18  21  15     7019.22     7344.12    448.34 o 
 -15  21  15     7213.40     7298.90    401.75 o 
 -12  21  15    22550.06    23429.49    618.76 o 
  -9  21  15    17266.33    17756.08    469.05 o 
  -6  21  15     1541.23      889.82    296.08 o 
  -3  21  15      144.12        0.00    304.23 o 
 -14  22  15     8886.67    11291.94    625.02 o 
 -11  22  15    12693.56    11629.72    692.50 o 
  -8  22  15     3351.21     3175.74    304.97 o 
  -1   1  16   127495.63   104416.96   1352.06 o 
   0   2  16    19841.37    17145.27    236.88 o 
  -2   3  16    35518.68    30522.18    282.63 o 
  -4   4  16     7474.10     6378.70    150.74 o 
  -1   4  16    35771.25    37484.10    397.82 o 
  -3   5  16    90509.91    83804.90    841.93 o 
   0   5  16    14617.22    14722.86    256.93 o 
  -5   6  16   883878.75   897206.19   8291.12 o 
  -2   6  16    24134.41    21761.00    278.77 o 
  -7   7  16  1872305.63  1876939.75  25447.61 o 
  -4   7  16   119552.68   139833.23   1383.58 o 
  -1   7  16   313410.28   281453.94   2820.99 o 
  -6   8  16   410310.59   389345.75   3497.61 o 
  -3   8  16    19650.15    17042.05    236.62 o 
   0   8  16   182733.34   172930.50   2611.74 o 
  -8   9  16   552104.81   548226.81   5072.53 o 
  -5   9  16    22907.70    27627.05    378.10 o 
  -2   9  16    14835.81    13661.78    271.57 o 
 -10  10  16   153134.27   154575.42   2197.44 o 
  -7  10  16    18185.99    20862.23    289.92 o 
  -4  10  16     2438.91     1924.28     88.47 o 
  -1  10  16     9688.65     9089.33    191.09 o 
  -9  11  16    41147.11    43543.75    491.95 o 
  -6  11  16     3723.44     3638.15    122.58 o 
  -3  11  16      115.11      425.52     82.17 o 
   0  11  16    10514.40    12565.69    345.55 o 
 -11  12  16    23174.86    22286.71    324.28 o 
  -8  12  16      604.65      582.40     92.08 o 
  -5  12  16      386.83      375.24     68.64 o 
  -2  12  16    12916.23    13440.12    272.10 o 
 -13  13  16    68536.43    69576.14   1250.65 o 
 -10  13  16      171.42      445.18    104.44 o 
  -7  13  16     5435.75     4287.48    137.99 o 
  -4  13  16     9138.44     8273.69    205.56 o 
  -1  13  16   200418.84   204519.59   2219.04 o 
 -12  14  16    14510.41    16631.37    307.88 o 
  -9  14  16    31320.79    32537.26    434.19 o 
  -6  14  16    28812.41    24991.00    455.82 o 
  -3  14  16     7090.73     7289.23    218.12 o 
   0  14  16   277767.53   274881.84   4180.16 o 
 -14  15  16    18898.01    18229.60    390.78 o 
 -11  15  16     6424.08     7115.82    323.27 o 
  -8  15  16    62474.29    61567.37    770.76 o 
  -5  15  16     3568.78     3052.84    174.79 o 
  -2  15  16   184345.11   183079.45   2022.19 o 
 -16  16  16     7838.94     6668.24    499.11 o 
 -13  16  16        3.55        0.00    164.52 o 
 -10  16  16     9615.95    10827.46    297.89 o 
  -7  16  16     4761.13     3885.10    191.71 o 
  -4  16  16    24438.54    25371.39    448.09 o 
  -1  16  16   124593.25   124678.28   1599.46 o 
 -15  17  16     4815.23     3804.68    225.99 o 
 -12  17  16    10060.48     9168.51    283.54 o 
  -9  17  16     3570.44     2633.81    191.43 o 
  -6  17  16     3539.19     2914.51    199.12 o 
  -3  17  16    33999.48    35377.79    604.39 o 
   0  17  16    20105.89    17994.80    602.04 o 
 -17  18  16     1013.29      833.59    232.43 o 
 -14  18  16     4152.71     4155.14    267.59 o 
 -11  18  16    21909.81    22578.38    456.22 o 
  -8  18  16       23.90        0.00    148.38 o 
  -5  18  16      214.48        0.00    157.96 o 
  -2  18  16    14018.44    11909.15    350.89 o 
 -19  19  16      426.78        0.00    357.97 o 
 -16  19  16     3870.29     3623.51    301.90 o 
 -13  19  16    44119.02    47873.43    849.99 o 
 -10  19  16    10275.33    10912.06    356.42 o 
  -7  19  16     3888.45     4281.86    241.44 o 
  -4  19  16        1.24        0.00    180.64 o 
  -1  19  16      305.88       57.09    201.77 o 
 -18  20  16     9712.33    10855.85    482.94 o 
 -15  20  16    47593.98    49688.64    963.56 o 
 -12  20  16    49174.00    49261.25    881.11 o 
  -9  20  16     1524.05     1198.99    216.54 o 
  -6  20  16     9489.92    10135.73    358.79 o 
  -3  20  16     4841.82     5894.80    370.79 o 
 -17  21  16    36313.02    40267.07    914.29 o 
 -14  21  16    58732.60    56343.69   1061.51 o 
 -11  21  16     8529.88     7503.75    384.24 o 
  -8  21  16     1706.35      612.16    225.35 o 
  -5  21  16    13516.66    14304.71    445.77 o 
 -13  22  16    36368.37    36977.33    821.84 o 
 -10  22  16      106.28        0.00    310.10 o 
  -7  22  16    10088.16     9717.53    424.44 o 
  -1   3  17     1064.37      931.45     46.07 o 
  -3   4  17     3073.18     2054.38     68.23 o 
  -2   5  17      778.56      254.23     53.88 o 
  -4   6  17    17998.22    19006.96    243.63 o 
  -1   6  17    22856.78    27004.59    351.41 o 
  -6   7  17    48162.57    47178.75    499.17 o 
  -3   7  17    27146.62    26799.50    330.65 o 
  -5   8  17    22580.63    19914.05    262.63 o 
  -2   8  17    13493.19    12218.78    206.35 o 
  -7   9  17   113259.83   112050.04   1098.35 o 
  -4   9  17     3353.55     3220.45     98.91 o 
  -1   9  17     4726.42     5085.66    168.28 o 
  -9  10  17     7283.82     7025.66    228.30 o 
  -6  10  17     4142.77     3994.31    122.33 o 
  -3  10  17     1742.76     1750.26     92.81 o 
  -8  11  17    52759.03    54154.54    609.10 o 
  -5  11  17     7313.84     7496.93    169.34 o 
  -2  11  17      537.16      379.09     85.38 o 
 -10  12  17     2534.06     3049.13    122.26 o 
  -7  12  17      471.03      303.47     88.54 o 
  -4  12  17      727.88     1098.54     92.45 o 
  -1  12  17     3070.06     2587.40    133.43 o 
 -12  13  17    27452.05    24744.60    370.70 o 
  -9  13  17     2238.64     2167.53    123.11 o 
  -6  13  17     2917.27     2873.99    129.67 o 
  -3  13  17    11504.68    13245.26    263.73 o 
 -11  14  17      395.08       63.32    137.68 o 
  -8  14  17     1631.25     1214.76    115.97 o 
  -5  14  17    10927.58    10420.45    239.67 o 
  -2  14  17    34490.45    34087.66    496.38 o 
 -13  15  17    25632.36    23487.86    501.88 o 
 -10  15  17    47945.56    46805.82    604.19 o 
  -7  15  17     4725.49     4069.21    184.53 o 
  -4  15  17    43956.92    45838.96    616.22 o 
  -1  15  17     9475.89    11272.31    318.68 o 
 -15  16  17     4104.62     4288.18    228.28 o 
 -12  16  17     1433.98      716.23    204.78 o 
  -9  16  17     4183.52     3558.11    198.07 o 
  -6  16  17    15418.91    14201.26    353.52 o 
  -3  16  17    48872.35    49434.16    708.12 o 
 -14  17  17    19174.11    18341.57    406.34 o 
 -11  17  17     7571.86     6256.37    240.16 o 
  -8  17  17      229.12        0.00    151.10 o 
  -5  17  17    14033.48    15189.64    369.08 o 
  -2  17  17    13513.08    15038.20    388.49 o 
 -16  18  17     1048.29      515.68    222.55 o 
 -13  18  17     2253.57     1705.68    194.49 o 
 -10  18  17     2657.85     2122.45    194.33 o 
  -7  18  17     1230.36     1525.75    182.70 o 
  -4  18  17    17168.53    16913.46    401.44 o 
  -1  18  17     1951.34     2208.95    215.14 o 
 -18  19  17       38.80        0.00    242.48 o 
 -15  19  17    31079.86    33458.22    725.51 o 
 -12  19  17     1167.41      997.81    217.13 o 
  -9  19  17     2939.81     2472.28    207.69 o 
  -6  19  17       19.47        0.00    164.65 o 
  -3  19  17     5739.75     6068.41    295.77 o 
 -17  20  17    13629.34    14975.90    557.33 o 
 -14  20  17     6706.16     6148.42    358.03 o 
 -11  20  17     8898.70     8373.87    356.74 o 
  -8  20  17    11187.07    11151.41    369.77 o 
  -5  20  17     1728.00      940.00    261.43 o 
  -2  20  17      179.30        0.00    294.06 o 
 -16  21  17    23924.17    26449.37    695.14 o 
 -13  21  17    16778.30    17430.12    553.13 o 
 -10  21  17     9193.98     9370.49    387.10 o 
  -7  21  17       56.25        0.00    240.04 o 
  -4  21  17        1.75        0.00    321.42 o 
 -15  22  17      313.25      296.41    316.69 o 
 -12  22  17    21263.27    20595.50    595.66 o 
  -9  22  17     3096.27     2980.83    309.65 o 
   0   0  18   476032.06   451328.66   9309.13 o 
  -1   2  18   180584.14   196790.73   1722.52 o 
  -3   3  18   169707.39   168380.92   2038.98 o 
   0   3  18    47774.22    46510.50    704.07 o 
  -2   4  18     5863.12     6441.04    104.04 o 
  -4   5  18   224410.77   226262.16   2113.64 o 
  -1   5  18     1049.48     1107.82     71.93 o 
  -6   6  18   973870.31   961126.38  12138.27 o 
  -3   6  18   295931.16   317581.00   2948.52 o 
   0   6  18   103277.93   100635.40   1544.53 o 
  -5   7  18   467898.56   460620.31   4260.87 o 
  -2   7  18     4039.43     3359.31    205.28 o 
  -7   8  18  1005895.50  1022821.63   9422.38 o 
  -4   8  18    17731.10    21923.65    279.45 o 
  -1   8  18   141676.86   143657.98   1543.19 o 
  -9   9  18   778138.50   780472.88  10531.51 o 
  -6   9  18    72146.84    73396.55    773.10 o 
  -3   9  18      293.73      931.39     76.77 o 
   0   9  18     8881.21     8907.22    254.18 o 
  -8  10  18   126548.59   126060.93   1281.54 o 
  -5  10  18      946.22      524.42     76.50 o 
  -2  10  18     7265.75     6127.28    152.67 o 
 -10  11  18    27918.45    32185.42    425.17 o 
  -7  11  18      316.91      466.59     84.34 o 
  -4  11  18        4.38      186.20     70.20 o 
  -1  11  18     1202.21     1666.98    107.84 o 
 -12  12  18    63809.20    62047.79    995.79 o 
  -9  12  18     1268.20     1199.29    104.01 o 
  -6  12  18      121.90      594.71     82.06 o 
  -3  12  18    11048.21    12198.81    234.66 o 
   0  12  18    89999.52    94517.75   1543.39 o 
 -11  13  18     7667.25     7264.18    271.76 o 
  -8  13  18    34966.27    34284.14    455.37 o 
  -5  13  18    11269.78    11934.59    227.37 o 
  -2  13  18    48528.02    49282.70    631.67 o 
 -13  14  18     4909.42     4690.90    202.69 o 
 -10  14  18    17509.13    18288.60    333.66 o 
  -7  14  18   157314.08   154655.05   1579.08 o 
  -4  14  18     1179.63      920.30    170.26 o 
  -1  14  18   218989.22   227500.72   2466.03 o 
 -15  15  18     9961.21     8438.33    404.61 o 
 -12  15  18     6023.28     4734.03    205.51 o 
  -9  15  18    93365.04   100361.37   1079.72 o 
  -6  15  18    54880.22    55169.32    707.38 o 
  -3  15  18   114783.59   118663.42   1363.00 o 
   0  15  18   176389.36   177488.81   3084.34 o 
 -14  16  18      305.31      172.84    158.36 o 
 -11  16  18      135.75        0.00    147.82 o 
  -8  16  18    53774.41    55448.78    758.03 o 
  -5  16  18      812.46      120.14    213.51 o 
  -2  16  18   125002.66   135790.17   1718.71 o 
 -16  17  18     1439.54     1325.77    211.36 o 
 -13  17  18     3808.18     3477.20    228.43 o 
 -10  17  18     2510.44     2554.56    195.32 o 
  -7  17  18     4464.41     3785.48    195.91 o 
  -4  17  18    18889.03    20770.33    437.79 o 
  -1  17  18    38628.48    39339.37    657.25 o 
 -18  18  18      959.62      305.28    347.05 o 
 -15  18  18      153.55       95.79    197.15 o 
 -12  18  18    24817.50    24325.19    483.39 o 
  -9  18  18     1764.51     1608.22    184.91 o 
  -6  18  18      478.87      154.58    160.47 o 
  -3  18  18    11332.69    11241.15    336.76 o 
   0  18  18     2455.39     1674.89    298.56 o 
 -17  19  18     2394.95     1686.49    283.09 o 
 -14  19  18    23589.74    23925.98    556.00 o 
 -11  19  18    34996.70    33048.57    658.86 o 
  -8  19  18      953.93      791.87    182.50 o 
  -5  19  18      299.78      210.07    177.35 o 
  -2  19  18      343.89        0.00    206.19 o 
 -16  20  18    30692.01    30954.90    723.07 o 
 -13  20  18    49374.32    48574.07    878.16 o 
 -10  20  18    15225.71    16129.52    462.84 o 
  -7  20  18      514.93      297.44    199.05 o 
  -4  20  18     1396.89     1383.46    231.11 o 
 -15  21  18    69181.87    71885.30   1284.22 o 
 -12  21  18    26343.64    24755.96    637.14 o 
  -9  21  18     1165.87      350.44    247.61 o 
  -6  21  18     1547.77     1265.77    278.13 o 
 -14  22  18    62891.23    67158.53   1234.58 o 
 -11  22  18     5884.34     4925.24    361.30 o 
  -8  22  18     1693.17     1641.57    270.62 o 
  -2   3  19     3920.82     5802.68     94.29 o 
  -1   4  19    17329.90    15337.82    176.77 o 
  -3   5  19    42311.96    42068.38    454.31 o 
  -5   6  19     6945.04     6329.34    162.02 o 
  -2   6  19      270.79      606.19     89.06 o 
  -4   7  19        9.84      217.49     57.38 o 
  -1   7  19     5523.89     6752.37    160.42 o 
  -6   8  19   103147.90   104641.48   1027.41 o 
  -3   8  19     3949.25     3838.91    137.86 o 
  -8   9  19    12949.76    13212.19    212.30 o 
  -5   9  19    38666.82    40076.74    474.76 o 
  -2   9  19     4389.46     4705.30    166.02 o 
  -7  10  19    31532.46    31323.09    388.92 o 
  -4  10  19     3072.41     2489.18     96.94 o 
  -1  10  19       13.91      159.36     74.63 o 
  -9  11  19    48113.80    50861.84    583.85 o 
  -6  11  19     1284.64      834.09     85.05 o 
  -3  11  19       11.62       52.34     74.96 o 
 -11  12  19    14410.13    12106.00    246.73 o 
  -8  12  19     3507.92     3371.19    129.57 o 
  -5  12  19     2764.09     2929.96    116.19 o 
  -2  12  19    17404.75    16640.70    287.13 o 
 -10  13  19     1526.01     1389.90    121.87 o 
  -7  13  19     1100.55      521.71     94.51 o 
  -4  13  19     3073.90     3102.83    143.05 o 
  -1  13  19      655.16      344.02    123.07 o 
 -12  14  19     4344.72     4566.39    194.39 o 
  -9  14  19    19909.08    19825.14    336.04 o 
  -6  14  19    13847.53    13455.33    274.27 o 
  -3  14  19    44251.61    45142.45    603.31 o 
 -14  15  19     5015.92     3738.06    211.52 o 
 -11  15  19    19928.61    20167.90    360.70 o 
  -8  15  19     1085.94      811.11    175.58 o 
  -5  15  19    70393.80    71859.05    882.17 o 
  -2  15  19    22784.65    22096.56    647.79 o 
 -13  16  19    11407.71    12289.63    349.80 o 
 -10  16  19    54329.21    52667.56    670.88 o 
  -7  16  19     2381.46     2364.10    183.44 o 
  -4  16  19    48575.49    50851.19    716.46 o 
  -1  16  19     5353.10     5790.60    267.49 o 
 -15  17  19     5500.56     5427.19    266.22 o 
 -12  17  19     2926.87     2960.83    206.66 o 
  -9  17  19      147.47      147.96    157.74 o 
  -6  17  19     7387.24     6218.17    235.46 o 
  -3  17  19    20809.10    22728.63    467.01 o 
 -17  18  19      375.58        0.00    226.32 o 
 -14  18  19     4846.10     5296.07    291.44 o 
 -11  18  19     3528.58     2873.59    225.28 o 
  -8  18  19       30.05        0.00    154.79 o 
  -5  18  19     4471.46     3868.88    226.22 o 
  -2  18  19     9808.01    10907.11    343.74 o 
 -16  19  19    10102.41    10084.59    549.26 o 
 -13  19  19     1723.56      735.35    219.51 o 
 -10  19  19     1390.43     1224.52    201.89 o 
  -7  19  19     4842.93     4723.63    247.27 o 
  -4  19  19      498.43      104.29    179.75 o 
  -1  19  19      354.91       11.03    202.40 o 
 -18  20  19     2782.77     2561.37    440.76 o 
 -15  20  19    24733.35    27247.28    675.36 o 
 -12  20  19     3706.10     3302.73    278.34 o 
  -9  20  19     5954.83     5508.26    302.06 o 
  -6  20  19      437.35      332.28    201.09 o 
  -3  20  19        9.76        0.00    205.64 o 
 -17  21  19    27891.43    31349.80    822.66 o 
 -14  21  19      664.78      526.83    290.88 o 
 -11  21  19     9343.01     9145.48    382.97 o 
  -8  21  19      237.48        0.00    212.11 o 
  -5  21  19      504.02      119.42    243.81 o 
 -13  22  19    28265.23    30622.84    746.93 o 
 -10  22  19     3234.16     2982.90    307.74 o 
   0   1  20   518783.75   491429.94   6199.51 o 
  -2   2  20   394466.47   388027.34   4907.68 o 
  -1   3  20   119447.48   118200.45   1055.99 o 
  -3   4  20    17965.09    17167.34    207.34 o 
   0   4  20     5022.04     4884.38    143.50 o 
  -5   5  20   178219.39   182540.45   2354.46 o 
  -2   5  20   133787.16   142480.31   1309.68 o 
  -4   6  20   253708.31   263340.59   2545.50 o 
  -1   6  20     3729.99     2973.38    113.59 o 
  -6   7  20   557691.94   567982.00   5240.76 o 
  -3   7  20    59524.29    69086.68    783.75 o 
   0   7  20    22540.86    24554.79    459.64 o 
  -8   8  20  1007513.19  1027167.44  12941.97 o 
  -5   8  20    53665.08    56499.59    631.56 o 
  -2   8  20    13766.98    12318.95    222.15 o 
  -7   9  20   228523.98   233656.77   2289.88 o 
  -4   9  20     1541.32     1579.65    124.36 o 
  -1   9  20     7121.05     6704.12    151.53 o 
  -9  10  20   212073.81   217754.81   2074.76 o 
  -6  10  20      695.01      935.66     83.13 o 
  -3  10  20     4072.27     4437.95    128.27 o 
   0  10  20    50320.32    60792.82   1026.60 o 
 -11  11  20    28797.51    28301.08    584.84 o 
  -8  11  20       26.51      196.54     86.58 o 
  -5  11  20      764.30      748.40     74.09 o 
  -2  11  20      373.30      337.98     83.28 o 
 -10  12  20      342.27      508.19    103.59 o 
  -7  12  20    21341.77    19643.27    293.06 o 
  -4  12  20    15439.42    13646.81    250.92 o 
  -1  12  20     5389.73     4829.57    172.26 o 
 -12  13  20     6598.29     7185.83    218.70 o 
  -9  13  20    67566.40    69809.59    776.64 o 
  -6  13  20    54294.19    54594.48    653.20 o 
  -3  13  20      293.17      292.35    109.17 o 
   0  13  20   114487.12   124897.80   2004.42 o 
 -14  14  20        0.42        0.00    204.90 o 
 -11  14  20     6568.34     5730.62    201.27 o 
  -8  14  20   247187.36   247176.05   2368.43 o 
  -5  14  20    87695.06    88315.23   1036.52 o 
  -2  14  20    94539.14    94885.13   1113.15 o 
 -13  15  20    16678.42    14657.44    349.23 o 
 -10  15  20    16518.46    16446.85    330.45 o 
  -7  15  20   188010.83   192827.28   2209.34 o 
  -4  15  20     5373.99     5305.74    302.20 o 
  -1  15  20   157011.39   157286.91   1852.15 o 
 -15  16  20      115.87        0.00    153.59 o 
 -12  16  20    12778.91    11825.92    325.01 o 
  -9  16  20    92075.27    94748.20   1129.54 o 
  -6  16  20    55334.64    53515.10    740.20 o 
  -3  16  20    85183.68    84384.12   1078.75 o 
   0  16  20    63063.63    59730.33   1408.87 o 
 -17  17  20      194.66        0.00    316.24 o 
 -14  17  20      314.75      305.61    173.87 o 
 -11  17  20      382.77      239.29    154.95 o 
  -8  17  20    19362.58    18923.06    384.13 o 
  -5  17  20     3891.62     3131.73    191.37 o 
  -2  17  20    38279.25    37847.29    637.96 o 
 -16  18  20      262.72        0.00    205.55 o 
 -13  18  20     8059.99     7997.55    295.73 o 
 -10  18  20     4008.09     3947.02    222.51 o 
  -7  18  20       89.06        0.00    152.33 o 
  -4  18  20     2904.23     2456.82    210.43 o 
  -1  18  20     2368.14     1844.20    209.48 o 
 -18  19  20      805.71      641.77    262.01 o 
 -15  19  20     6521.66     5329.03    330.77 o 
 -12  19  20    21238.01    22163.49    524.46 o 
  -9  19  20    14094.06    15266.46    390.43 o 
  -6  19  20      421.83      525.70    178.89 o 
  -3  19  20      103.23        0.00    175.43 o 
   0  19  20     4244.45     3817.78    403.35 o 
 -17  20  20     6733.45     5729.75    398.20 o 
 -14  20  20    35423.00    37034.35    793.49 o 
 -11  20  20    23731.83    25538.29    585.66 o 
  -8  20  20     1654.52     1395.50    217.12 o 
  -5  20  20       19.74        0.00    235.32 o 
  -2  20  20     5274.91     4549.64    314.26 o 
 -16  21  20    42902.49    49838.80    999.07 o 
 -13  21  20    43871.70    44873.70    908.22 o 
 -10  21  20     4374.55     3909.86    289.58 o 
  -7  21  20       81.04        0.00    194.84 o 
  -4  21  20     2810.90     2310.66    258.40 o 
 -12  22  20    17047.78    16822.85    542.24 o 
  -9  22  20      210.19        0.00    219.56 o 
  -1   2  21     2242.35     1788.91     62.28 o 
  -2   4  21    18255.14    19021.06    203.39 o 
  -4   5  21    26405.85    28013.65    313.18 o 
  -1   5  21    14140.51    14916.21    191.23 o 
  -3   6  21     4059.98     3541.61    100.52 o 
  -5   7  21    45113.10    45829.61    488.19 o 
  -2   7  21      403.68      186.74     72.63 o 
  -7   8  21     5782.27     5524.49    217.46 o 
  -4   8  21    16123.57    15143.77    215.50 o 
  -1   8  21     8843.76     9958.05    215.85 o 
  -6   9  21    23947.29    25337.36    324.14 o 
  -3   9  21       67.37        1.60     77.56 o 
  -8  10  21    32676.28    34643.57    425.93 o 
  -5  10  21     2939.55     2890.97    107.49 o 
  -2  10  21     7623.84     8805.44    178.56 o 
 -10  11  21     1987.16     2306.62    111.80 o 
  -7  11  21    12584.11    12596.52    220.66 o 
  -4  11  21     7601.23     7803.98    173.92 o 
  -1  11  21     2107.73     2654.29    121.00 o 
  -9  12  21     3754.37     4702.00    157.16 o 
  -6  12  21       96.52        0.00     68.72 o 
  -3  12  21     6181.66     7083.80    186.62 o 
 -11  13  21      222.77        0.00    111.19 o 
  -8  13  21     3670.60     3634.57    148.52 o 
  -5  13  21    11822.32    11758.42    248.89 o 
  -2  13  21    10358.14    11022.30    255.18 o 
 -13  14  21      342.11      154.86    141.19 o 
 -10  14  21    41349.43    42367.67    578.26 o 
  -7  14  21      276.10        0.00    116.05 o 
  -4  14  21    59041.48    60631.64    756.83 o 
  -1  14  21     1015.00     1031.86    152.38 o 
 -12  15  21       44.93        0.00    146.23 o 
  -9  15  21    32194.09    34089.98    575.88 o 
  -6  15  21    38522.00    43649.97    632.80 o 
  -3  15  21    33679.43    33425.58    562.71 o 
 -14  16  21     3356.61     3757.46    217.07 o 
 -11  16  21    34780.43    38092.32    651.53 o 
  -8  16  21      367.25      498.92    230.17 o 
  -5  16  21    38814.18    40989.64    760.75 o 
  -2  16  21    15181.84    15886.30    387.39 o 
 -16  17  21     1171.91      764.21    192.25 o 
 -13  17  21      106.08        0.00    167.30 o 
 -10  17  21    11620.97    12628.87    338.95 o 
  -7  17  21     4739.58     4557.09    210.65 o 
  -4  17  21    16286.61    17525.97    404.67 o 
  -1  17  21     6294.18     6325.15    269.96 o 
 -15  18  21     4603.85     3777.17    263.53 o 
 -12  18  21      847.85      508.85    178.56 o 
  -9  18  21      124.69        0.00    159.17 o 
  -6  18  21      389.35       77.03    154.47 o 
  -3  18  21     4836.09     5105.41    252.59 o 
 -17  19  21      440.31        0.00    255.74 o 
 -14  19  21     4604.75     4544.00    293.33 o 
 -11  19  21       29.17        0.00    186.53 o 
  -8  19  21     1145.13      794.37    181.57 o 
  -5  19  21     3777.29     4694.75    250.72 o 
  -2  19  21     1441.26     1667.34    217.73 o 
 -16  20  21    19008.77    20480.65    635.66 o 
 -13  20  21        3.34        0.00    221.61 o 
 -10  20  21     1618.63     1154.11    227.39 o 
  -7  20  21     1030.59      824.21    204.57 o 
  -4  20  21     1537.42      600.09    213.50 o 
 -15  21  21    12363.24    13885.64    526.17 o 
 -12  21  21    13204.82    13738.73    463.58 o 
  -9  21  21      200.34        0.00    207.28 o 
  -6  21  21     1397.19      895.00    223.44 o 
 -11  22  21     7967.60     7606.83    395.98 o 
  -1   1  22   927955.31   867795.50  10973.30 o 
   0   2  22   800196.69   830665.00   9917.53 o 
  -2   3  22   195124.16   204376.78   1851.92 o 
  -4   4  22        5.53       41.17     80.50 o 
  -1   4  22    11127.80    11959.00    168.84 o 
  -3   5  22    35256.49    33096.76    360.87 o 
   0   5  22    20255.14    22376.50    420.67 o 
  -5   6  22   166531.22   153835.44   1520.86 o 
  -2   6  22    52580.75    54485.92    664.59 o 
  -7   7  22   389751.03   362852.06   4624.70 o 
  -4   7  22    18216.40    16858.74    222.58 o 
  -1   7  22     9362.46     8838.36    182.30 o 
  -6   8  22   257408.13   250436.73   2357.86 o 
  -3   8  22     5648.41     4917.71    162.12 o 
   0   8  22    19618.47    19184.06    392.39 o 
  -8   9  22   355555.06   353449.56   3424.15 o 
  -5   9  22       25.32      224.13     74.04 o 
  -2   9  22      533.23      650.12    100.32 o 
 -10  10  22    56231.47    62627.15   1061.84 o 
  -7  10  22    10914.19     9865.55    205.08 o 
  -4  10  22    46853.22    52599.31    609.70 o 
  -1  10  22    35178.79    34203.00    447.82 o 
  -9  11  22     3128.62     2764.09    124.49 o 
  -6  11  22     9030.12     9515.51    195.58 o 
  -3  11  22      928.70     1082.30     87.16 o 
   0  11  22     9191.40    10194.63    315.55 o 
 -11  12  22    14451.53    12177.31    253.15 o 
  -8  12  22    56850.69    58300.79    660.17 o 
  -5  12  22    36346.35    38571.78    488.92 o 
  -2  12  22    14684.91    14873.16    267.49 o 
 -13  13  22     4542.35     4198.01    288.55 o 
 -10  13  22    68878.48    67872.56    765.89 o 
  -7  13  22   157819.61   159554.17   1621.83 o 
  -4  13  22    35061.20    34650.52    481.23 o 
  -1  13  22    14749.08    14611.26    286.69 o 
 -12  14  22     9863.80    10314.02    291.64 o 
  -9  14  22   155793.42   162767.00   1798.24 o 
  -6  14  22   210019.97   215498.59   2515.07 o 
  -3  14  22     7156.67     7440.84    404.54 o 
   0  14  22   109200.25   112476.95   1843.19 o 
 -14  15  22     5303.45     4888.72    230.13 o 
 -11  15  22      555.06      195.19    134.10 o 
  -8  15  22   279369.94   291059.63   3120.35 o 
  -5  15  22   109882.45   104648.20   1219.32 o 
  -2  15  22    74742.05    78258.99    956.79 o 
 -16  16  22      117.04        0.00    258.81 o 
 -13  16  22    12241.98    12451.86    359.29 o 
 -10  16  22    35905.18    37437.59    528.03 o 
  -7  16  22   172497.86   176219.17   2045.21 o 
  -4  16  22     9896.84    10561.35    465.22 o 
  -1  16  22    78273.64    83612.08   1145.11 o 
 -15  17  22      153.32        0.00    174.85 o 
 -12  17  22      368.21       98.43    159.87 o 
  -9  17  22    35014.43    34449.32    587.14 o 
  -6  17  22     6283.85     5616.72    229.39 o 
  -3  17  22    32218.67    32019.68    568.25 o 
   0  17  22     1667.94     1113.72    269.20 o 
 -17  18  22      139.52        0.00    228.05 o 
 -14  18  22      549.76       19.03    180.03 o 
 -11  18  22      467.89      207.19    167.33 o 
  -8  18  22       14.28        0.00    156.57 o 
  -5  18  22      820.99      818.40    176.55 o 
  -2  18  22      188.66        0.00    163.15 o 
 -19  19  22     3446.83     2355.29    457.40 o 
 -16  19  22      945.87        2.29    250.01 o 
 -13  19  22     4849.10     4109.79    276.83 o 
 -10  19  22    14502.35    15375.40    410.70 o 
  -7  19  22     1959.03     1884.18    199.84 o 
  -4  19  22     1912.90     2108.98    211.60 o 
  -1  19  22     3711.89     3306.86    246.24 o 
 -18  20  22     2268.10     1482.87    326.41 o 
 -15  20  22    21239.02    22166.53    791.14 o 
 -12  20  22    16360.95    17357.46    483.54 o 
  -9  20  22     6961.05     6214.06    315.66 o 
  -6  20  22     1798.07     1263.84    215.10 o 
  -3  20  22     2903.01     1818.67    238.10 o 
 -14  21  22    42449.45    43820.93    906.71 o 
 -11  21  22     9961.21    10707.02    404.74 o 
  -8  21  22       96.63        0.00    210.61 o 
  -5  21  22      650.62      150.99    216.84 o 
 -10  22  22       65.80        0.00    224.48 o 
  -1   3  23      149.10       37.74     47.72 o 
  -3   4  23      314.65       67.02     42.85 o 
  -2   5  23    13084.16    13502.59    178.85 o 
  -4   6  23       44.45        0.00     45.92 o 
  -1   6  23     4397.26     3378.24    105.39 o 
  -6   7  23     2233.61     2093.75     96.92 o 
  -3   7  23     2614.13     2935.39     97.75 o 
  -5   8  23    21515.25    21699.17    295.73 o 
  -2   8  23     4708.69     3905.55    136.55 o 
  -7   9  23     4689.98     4147.43    150.09 o 
  -4   9  23     6599.71     6500.89    146.53 o 
  -1   9  23    22164.25    20547.28    345.95 o 
  -9  10  23    10589.22    11864.42    228.75 o 
  -6  10  23    14040.01    14837.54    240.48 o 
  -3  10  23    12665.79    13006.27    263.32 o 
  -8  11  23     8754.77     9377.81    197.29 o 
  -5  11  23     5519.48     5822.33    185.15 o 
  -2  11  23     1301.74      763.92     86.49 o 
 -10  12  23    10184.11     9758.81    221.71 o 
  -7  12  23     4963.46     5303.71    158.92 o 
  -4  12  23    29633.07    29700.71    414.98 o 
  -1  12  23     2928.05     2964.61    136.92 o 
 -12  13  23     3587.57     3372.05    163.43 o 
  -9  13  23    26310.15    25071.08    366.92 o 
  -6  13  23      870.18      705.87    118.37 o 
  -3  13  23    19111.05    19885.51    331.29 o 
 -11  14  23    14516.76    14217.82    298.65 o 
  -8  14  23    15582.05    15824.01    298.00 o 
  -5  14  23    75966.10    75077.41    906.69 o 
  -2  14  23     1232.13     1275.08    164.94 o 
 -13  15  23       33.10        0.00    146.32 o 
 -10  15  23    33743.68    34438.31    538.38 o 
  -7  15  23     5006.87     5579.12    239.23 o 
  -4  15  23    45126.54    44871.36    778.97 o 
  -1  15  23     2919.27     3449.99    228.67 o 
 -15  16  23      484.79      183.62    174.49 o 
 -12  16  23    15236.68    15600.21    392.54 o 
  -9  16  23    40698.33    40259.39    585.20 o 
  -6  16  23    21832.71    24089.85    433.85 o 
  -3  16  23    26450.28    25888.38    603.78 o 
 -14  17  23       48.31        0.00    166.48 o 
 -11  17  23     7233.28     6651.19    267.96 o 
  -8  17  23     1428.16     1489.21    169.05 o 
  -5  17  23    14792.17    13822.06    441.31 o 
  -2  17  23    11470.34    11754.84    340.40 o 
 -16  18  23      778.52       55.19    237.89 o 
 -13  18  23      403.36        0.00    169.97 o 
 -10  18  23      348.14      186.73    180.10 o 
  -7  18  23     2240.49     2030.78    193.36 o 
  -4  18  23     1444.56     1220.37    182.27 o 
  -1  18  23     1152.93      554.16    187.26 o 
 -18  19  23        3.81        0.00    275.01 o 
 -15  19  23     1488.45     1550.19    261.56 o 
 -12  19  23       31.30        0.00    190.70 o 
  -9  19  23       14.50        0.00    174.74 o 
  -6  19  23     3338.75     4120.24    238.10 o 
  -3  19  23        1.33        0.00    177.41 o 
 -17  20  23     7561.05     6166.53    402.28 o 
 -14  20  23     4334.25     3987.29    317.59 o 
 -11  20  23     1105.55     1035.41    227.63 o 
  -8  20  23      629.68       92.72    202.83 o 
  -5  20  23     7241.68     8369.94    338.25 o 
 -16  21  23    22331.65    25321.61    733.09 o 
 -13  21  23     2059.93     1962.59    299.74 o 
 -10  21  23      964.80      785.88    237.72 o 
  -7  21  23      177.85       28.51    213.42 o 
   0   0  24  2241223.25  2260299.50  67161.12 o 
  -1   2  24   720701.00   733855.06   6359.34 o 
  -3   3  24    54884.38    77511.89    939.06 o 
   0   3  24   353296.59   377904.59   4515.58 o 
  -2   4  24    34603.91    34264.87    332.41 o 
  -4   5  24    87023.91    86825.38    884.98 o 
  -1   5  24    11592.00    10825.82    165.71 o 
  -6   6  24     1896.38     1519.41    131.49 o 
  -3   6  24      330.17      484.56     59.71 o 
   0   6  24   199891.77   199848.14   2772.32 o 
  -5   7  24    39644.58    44244.11    509.60 o 
  -2   7  24    38366.98    39484.51    517.11 o 
  -7   8  24   200396.08   194489.89   1920.13 o 
  -4   8  24    11218.67     9382.04    164.17 o 
  -1   8  24    56267.50    55049.97    727.71 o 
  -9   9  24    79812.26    84248.49   1174.78 o 
  -6   9  24    36169.21    36140.55    428.62 o 
  -3   9  24    23569.76    22879.46    354.57 o 
   0   9  24    81393.26    84269.98   1352.40 o 
  -8  10  24    26287.99    25217.43    349.34 o 
  -5  10  24    28669.09    29800.21    368.30 o 
  -2  10  24     5637.22     4399.41    173.96 o 
 -10  11  24      399.45      216.40     95.37 o 
  -7  11  24    12133.00    15117.07    248.52 o 
  -4  11  24    18104.07    22993.55    381.36 o 
  -1  11  24      246.39      348.72     89.93 o 
 -12  12  24     8722.23     7765.79    360.94 o 
  -9  12  24   101510.50   102915.56   1086.56 o 
  -6  12  24    95591.63    99129.68   1043.40 o 
  -3  12  24     4789.42     4226.60    147.21 o 
   0  12  24     3568.02     3551.88    206.02 o 
 -11  13  24     8324.24     7544.96    226.49 o 
  -8  13  24   230032.19   231719.95   2406.83 o 
  -5  13  24   115598.30   120662.42   1358.40 o 
  -2  13  24      430.28      212.85    129.57 o 
 -13  14  24    24346.31    25002.70    460.76 o 
 -10  14  24    40377.93    44771.31    604.17 o 
  -7  14  24   310306.69   315372.13   3358.58 o 
  -4  14  24    54959.57    52813.03    680.99 o 
  -1  14  24    27829.12    27812.69    432.70 o 
 -15  15  24     2661.33     2301.20    285.31 o 
 -12  15  24     6301.93     5167.18    246.23 o 
  -9  15  24   144154.58   152487.05   1640.61 o 
  -6  15  24   318922.91   324539.75   3612.79 o 
  -3  15  24     5718.28     5648.58    245.01 o 
   0  15  24    79679.81    81146.72   1572.98 o 
 -14  16  24    10489.13    11128.97    344.81 o 
 -11  16  24     6197.20     5332.20    253.04 o 
  -8  16  24   212307.14   212466.05   2433.22 o 
  -5  16  24    21989.52    22192.26    413.25 o 
  -2  16  24    44545.13    45879.32    671.21 o 
 -16  17  24      599.13       11.21    255.89 o 
 -13  17  24     3168.33     3200.42    223.73 o 
 -10  17  24    35560.98    36676.36    615.96 o 
  -7  17  24    33312.29    34265.93    551.06 o 
  -4  17  24     7575.58     8247.05    327.61 o 
  -1  17  24     2246.04     2248.92    200.42 o 
 -18  18  24      922.19       32.13    361.88 o 
 -15  18  24     2855.88     2450.96    246.66 o 
 -12  18  24     2753.15     2462.16    207.99 o 
  -9  18  24      464.36       59.66    171.71 o 
  -6  18  24     1558.47     1539.76    182.73 o 
  -3  18  24      402.22      647.30    174.99 o 
   0  18  24     4602.36     4061.09    360.52 o 
 -17  19  24      446.53        0.00    265.46 o 
 -14  19  24     1535.50     1565.44    235.13 o 
 -11  19  24      650.02      879.25    200.13 o 
  -8  19  24     4306.35     3837.19    243.53 o 
  -5  19  24      218.60       87.89    177.73 o 
  -2  19  24     6044.14     5819.84    282.56 o 
 -16  20  24     1048.96      698.52    503.04 o 
 -13  20  24    11462.54    11499.20    415.66 o 
 -10  20  24    10337.34    11588.91    394.74 o 
  -7  20  24     3992.06     3162.13    257.60 o 
  -4  20  24      187.26       56.04    202.24 o 
 -15  21  24    18048.88    19385.38    714.31 o 
 -12  21  24    12963.99    13072.35    447.50 o 
  -9  21  24     1015.61      288.84    220.47 o 
  -6  21  24     3678.63     4275.12    296.25 o 
  -2   3  25       48.06        0.00     46.56 o 
  -1   4  25    14694.56    16394.78    199.61 o 
  -3   5  25      548.81      554.77     62.82 o 
  -5   6  25      692.06      634.81     72.39 o 
  -2   6  25     4442.72     4899.30    126.35 o 
  -4   7  25     5748.07     5506.98    126.30 o 
  -1   7  25    19792.60    21222.51    315.22 o 
  -6   8  25     4983.49     4144.27    121.84 o 
  -3   8  25    15018.83    13172.03    250.15 o 
  -8   9  25     5745.62     6158.92    161.47 o 
  -5   9  25     5153.52     6033.79    143.28 o 
  -2   9  25     5497.43     5926.83    182.86 o 
  -7  10  25     4811.09     4885.67    142.87 o 
  -4  10  25     7161.09     8010.11    204.90 o 
  -1  10  25     6458.01     5807.94    169.69 o 
  -9  11  25     5591.33     6897.85    181.93 o 
  -6  11  25     9849.98     9881.59    202.61 o 
  -3  11  25     6084.64     7735.87    232.49 o 
 -11  12  25     7992.37     8413.91    219.17 o 
  -8  12  25    13711.27    14637.25    261.94 o 
  -5  12  25    27368.87    28309.11    394.97 o 
  -2  12  25     5105.60     4494.29    154.92 o 
 -10  13  25    25725.61    27153.39    421.76 o 
  -7  13  25     1346.89     1609.38    141.86 o 
  -4  13  25    58631.23    60196.61    743.37 o 
  -1  13  25      125.25        0.00    131.84 o 
 -12  14  25     6788.26     6605.73    249.44 o 
  -9  14  25    37129.50    36656.21    527.21 o 
  -6  14  25    25672.33    26462.78    428.66 o 
  -3  14  25    14073.67    15523.42    383.47 o 
 -14  15  25      596.95      578.01    179.69 o 
 -11  15  25    20512.64    21996.16    459.36 o 
  -8  15  25    21972.67    22785.95    413.90 o 
  -5  15  25    50597.57    53483.11    735.99 o 
  -2  15  25     4692.37     5440.52    216.62 o 
 -13  16  25     7128.54     7190.51    292.50 o 
 -10  16  25    23135.78    22425.32    425.50 o 
  -7  16  25     6077.43     6021.18    243.15 o 
  -4  16  25    17152.21    16997.16    557.42 o 
  -1  16  25     7895.21     9081.91    366.57 o 
 -15  17  25      147.19        0.00    193.23 o 
 -12  17  25     5231.79     5124.40    257.03 o 
  -9  17  25     5513.51     5221.19    263.35 o 
  -6  17  25    17564.03    17761.73    363.35 o 
  -3  17  25     1819.29     1406.33    181.00 o 
 -17  18  25      211.29        0.00    231.50 o 
 -14  18  25     1148.05      767.10    198.01 o 
 -11  18  25     2128.74     1681.96    194.92 o 
  -8  18  25     3734.47     3726.49    231.09 o 
  -5  18  25     3067.44     2857.47    205.43 o 
  -2  18  25      321.31      221.42    176.03 o 
 -16  19  25      389.54        0.00    285.73 o 
 -13  19  25      187.42        0.00    199.22 o 
 -10  19  25       13.53       45.49    184.29 o 
  -7  19  25     1258.63     1563.41    209.99 o 
  -4  19  25     7141.39     6623.01    285.73 o 
  -1  19  25      182.90        0.00    191.60 o 
 -15  20  25     5615.41     6115.60    390.18 o 
 -12  20  25        1.21        0.00    208.04 o 
  -9  20  25     1701.65     1006.47    223.31 o 
  -6  20  25     7722.34     8064.12    351.25 o 
  -3  20  25     5262.55     4210.01    276.77 o 
 -14  21  25     1674.05     1191.32    277.67 o 
 -11  21  25     2040.08     2023.85    260.09 o 
  -8  21  25     2472.32     2068.62    254.58 o 
   0   1  26  1433956.00  1394112.88  17670.72 o 
  -2   2  26   434467.03   417889.88   5738.96 o 
  -1   3  26   480756.78   483142.53   4072.76 o 
  -3   4  26    27000.21    22564.17    261.10 o 
   0   4  26     2177.18     1728.81    112.84 o 
  -5   5  26    12278.09    15635.45    287.85 o 
  -2   5  26      549.09      444.52     56.71 o 
  -4   6  26      450.74      473.58     69.30 o 
  -1   6  26   119912.61   122392.71   1229.99 o 
  -6   7  26    21071.00    17962.05    284.12 o 
  -3   7  26    17299.26    14421.25    221.89 o 
   0   7  26   341223.09   340359.41   5031.20 o 
  -8   8  26    12576.66    10745.67    373.54 o 
  -5   8  26     5282.50     4676.94    183.35 o 
  -2   8  26    70634.63    68783.48    808.92 o 
  -7   9  26    31504.19    30707.06    383.31 o 
  -4   9  26    14319.61    13106.29    277.55 o 
  -1   9  26    61803.39    60581.00    804.17 o 
  -9  10  26     6975.19     7716.13    192.26 o 
  -6  10  26      222.74       69.98     65.04 o 
  -3  10  26    10029.04    11344.01    252.35 o 
   0  10  26      448.91      279.93    124.61 o 
 -11  11  26     1815.54     2293.66    203.12 o 
  -8  11  26    23554.43    25123.10    348.63 o 
  -5  11  26    39186.34    43873.75    536.49 o 
  -2  11  26     9794.46    10442.41    264.96 o 
 -10  12  26    36300.02    30882.69    433.55 o 
  -7  12  26   151025.14   149304.63   1577.68 o 
  -4  12  26    21361.24    20769.86    391.31 o 
  -1  12  26    12020.75    10810.73    229.71 o 
 -12  13  26    23434.76    24745.47    451.28 o 
  -9  13  26   105387.66   107675.24   1234.52 o 
  -6  13  26   332007.16   332368.06   3382.01 o 
  -3  13  26    10122.05     9119.90    252.05 o 
   0  13  26      466.15      499.21    191.08 o 
 -14  14  26    36889.31    35504.60    839.71 o 
 -11  14  26      796.08      604.68    144.20 o 
  -8  14  26   209402.64   211586.59   2308.63 o 
  -5  14  26   192312.42   194429.69   2122.25 o 
  -2  14  26      330.07        0.00    128.48 o 
 -13  15  26    13648.59    14183.66    372.90 o 
 -10  15  26    65270.08    61381.43    868.94 o 
  -7  15  26   343763.69   347686.31   3864.41 o 
  -4  15  26    15520.61    15060.76    389.73 o 
  -1  15  26    25259.47    25523.68    445.98 o 
 -15  16  26    10887.36    10838.71    380.92 o 
 -12  16  26      565.80      327.09    171.20 o 
  -9  16  26   116149.20   115902.10   1351.67 o 
  -6  16  26   101487.82   100321.96   1241.70 o 
  -3  16  26     4733.15     5663.24    241.33 o 
   0  16  26     9473.65    11189.90    463.19 o 
 -17  17  26      667.25        0.00    447.88 o 
 -14  17  26    13763.59    14624.75    490.75 o 
 -11  17  26     9855.34    10895.16    332.30 o 
  -8  17  26    55500.83    52398.56    742.38 o 
  -5  17  26       31.84        0.00    127.69 o 
  -2  17  26     1419.67     1049.49    175.19 o 
 -16  18  26     2689.62     2487.64    278.65 o 
 -13  18  26      811.32       21.69    172.07 o 
 -10  18  26    11154.15    11257.50    355.24 o 
  -7  18  26       25.33       95.82    159.07 o 
  -4  18  26      601.59      266.84    170.18 o 
  -1  18  26     4910.32     4836.77    257.66 o 
 -18  19  26     9856.03     9869.58    474.75 o 
 -15  19  26     1221.53      567.01    246.75 o 
 -12  19  26      458.75      229.59    179.52 o 
  -9  19  26     2452.73     2614.75    224.24 o 
  -6  19  26    11643.56    12127.45    375.25 o 
  -3  19  26     1336.93     1190.09    200.12 o 
 -14  20  26     3461.01     3060.14    278.90 o 
 -11  20  26     6310.88     6308.74    323.66 o 
  -8  20  26     5459.49     5050.19    301.67 o 
  -5  20  26     1114.06      702.88    219.06 o 
 -13  21  26     6024.05     4667.17    331.50 o 
 -10  21  26     6167.70     5683.90    321.27 o 
  -7  21  26     7860.15     7464.28    356.04 o 
  -1   2  27      140.89        0.00     71.56 o 
  -2   4  27     1190.76     1501.16     69.66 o 
  -4   5  27     3774.57     2266.18     90.40 o 
  -1   5  27     1981.56     1598.93     75.31 o 
  -3   6  27     2048.62     1567.39     75.94 o 
  -5   7  27     8603.98     7263.48    153.86 o 
  -2   7  27    53528.98    57818.57    699.22 o 
  -7   8  27     8386.25     8025.71    172.16 o 
  -4   8  27     1261.53      737.49     74.23 o 
  -1   8  27    15881.79    16742.36    309.81 o 
  -6   9  27     2523.85     2248.29    105.38 o 
  -3   9  27    15473.51    15193.04    272.53 o 
  -8  10  27      561.26      412.36     89.67 o 
  -5  10  27      199.41      246.45     78.28 o 
  -2  10  27     7190.01     7034.03    218.08 o 
 -10  11  27        8.55       23.20     87.65 o 
  -7  11  27    25717.39    23911.16    362.16 o 
  -4  11  27    24499.93    25060.84    427.73 o 
  -1  11  27     2231.00     3303.96    145.38 o 
  -9  12  27     9634.17     9734.88    224.50 o 
  -6  12  27       19.14        0.00    110.94 o 
  -3  12  27     6625.62     7543.52    270.73 o 
 -11  13  27    13971.03    14789.29    324.22 o 
  -8  13  27    13368.14    12569.33    298.80 o 
  -5  13  27    50264.47    50989.05    694.35 o 
  -2  13  27      163.75        0.00    125.90 o 
 -13  14  27     1320.16     1017.25    172.24 o 
 -10  14  27    30821.90    31165.16    525.90 o 
  -7  14  27     1391.79      849.97    203.50 o 
  -4  14  27    32953.28    34229.49    491.53 o 
  -1  14  27      459.72      362.53    173.66 o 
 -12  15  27    27179.48    27147.50    527.08 o 
  -9  15  27    46593.60    47287.48    654.10 o 
  -6  15  27    32784.03    34053.08    535.45 o 
  -3  15  27     5524.40     4815.38    305.80 o 
 -14  16  27    16270.50    16640.54    424.90 o 
 -11  16  27    12131.54    12612.43    367.38 o 
  -8  16  27     1447.61     1670.33    183.25 o 
  -5  16  27    14733.66    14326.94    319.78 o 
  -2  16  27     3254.92     2760.83    184.88 o 
 -16  17  27      834.74      242.76    241.94 o 
 -13  17  27     5983.36     6131.75    285.24 o 
 -10  17  27     7575.06     6920.32    276.94 o 
  -7  17  27    16130.25    16949.22    357.75 o 
  -4  17  27      284.81      199.15    133.50 o 
  -1  17  27      619.14      533.36    173.33 o 
 -15  18  27     1733.88     1129.68    231.98 o 
 -12  18  27     2659.72     2313.75    207.38 o 
  -9  18  27       20.60        0.00    175.93 o 
  -6  18  27     1226.75      912.40    176.54 o 
  -3  18  27     1095.50     1180.59    181.00 o 
 -17  19  27      591.02        0.00    265.41 o 
 -14  19  27       21.79        0.00    211.72 o 
 -11  19  27      156.42        0.00    179.60 o 
  -8  19  27    10955.11    10706.36    361.29 o 
  -5  19  27    14562.26    16528.12    405.63 o 
  -2  19  27     2453.87     1792.08    213.52 o 
 -16  20  27     1526.86     1059.95    302.66 o 
 -13  20  27     1403.25      780.27    234.38 o 
 -10  20  27     1283.38      686.02    219.43 o 
  -7  20  27       23.88        0.00    200.56 o 
  -4  20  27    10523.45    11139.16    432.40 o 
 -12  21  27      116.09        0.00    257.24 o 
  -9  21  27     5746.70     5154.10    313.27 o 
  -1   1  28  1270302.75  1283499.63  15338.85 o 
   0   2  28   362346.25   378569.75   4532.54 o 
  -2   3  28    68336.41    78356.67    732.03 o 
  -4   4  28    16305.96    10980.77    230.19 o 
  -1   4  28    17034.29    18756.48    233.16 o 
  -3   5  28     5299.91     5399.94    156.73 o 
   0   5  28   176573.11   182644.17   2494.82 o 
  -5   6  28     2094.35     2262.09     94.30 o 
  -2   6  28     9498.38    10025.02    181.30 o 
  -7   7  28       99.56       98.72    108.87 o 
  -4   7  28     9525.69     9779.16    168.92 o 
  -1   7  28   460706.31   462469.38   4605.86 o 
  -6   8  28     2436.12     2305.00     98.68 o 
  -3   8  28     6592.80     7180.69    195.37 o 
   0   8  28   284656.00   287017.63   4277.50 o 
  -8   9  28      103.42       76.78     74.98 o 
  -5   9  28      658.45      551.75     76.64 o 
  -2   9  28    88318.66    85392.17   1037.16 o 
 -10  10  28     1166.32     1045.59    158.77 o 
  -7  10  28     3948.39     2298.03    112.06 o 
  -4  10  28      552.76      641.77    133.55 o 
  -1  10  28    24126.11    23501.51    405.68 o 
  -9  11  28    21086.69    19030.60    301.40 o 
  -6  11  28    47825.81    53524.38    638.42 o 
  -3  11  28     1198.55      443.55    129.80 o 
   0  11  28    10564.61     9809.99    301.90 o 
 -11  12  28     7264.64     7086.51    230.18 o 
  -8  12  28    49595.20    52824.17    639.75 o 
  -5  12  28   112555.87   115766.45   1385.90 o 
  -2  12  28      124.57        0.00    124.84 o 
 -13  13  28    60230.71    62742.36   1249.67 o 
 -10  13  28     5589.10     5012.68    198.22 o 
  -7  13  28   246206.48   260730.42   2801.08 o 
  -4  13  28    35160.93    36348.37    637.73 o 
  -1  13  28     3613.48     2683.54    133.77 o 
 -12  14  28    32837.43    34345.44    605.48 o 
  -9  14  28    86720.94    83899.16   1051.99 o 
  -6  14  28   284915.28   292292.28   3000.14 o 
  -3  14  28     5519.93     6055.54    239.74 o 
   0  14  28      689.57      365.27    165.76 o 
 -14  15  28    57208.94    56816.91    946.17 o 
 -11  15  28     1474.10     1322.97    192.04 o 
  -8  15  28   182818.42   191482.91   2115.58 o 
  -5  15  28    62525.74    64457.25    851.06 o 
  -2  15  28        0.27        0.00    171.29 o 
 -16  16  28    25639.63    26755.15    856.52 o 
 -13  16  28     8777.38     8689.01    435.46 o 
 -10  16  28    31934.74    33032.16    576.67 o 
  -7  16  28   102533.23   101476.30   1253.28 o 
  -4  16  28     4014.07     3488.34    251.95 o 
  -1  16  28     4123.78     3676.79    209.80 o 
 -15  17  28    31745.73    33757.09    685.83 o 
 -12  17  28     1382.17      597.25    184.20 o 
  -9  17  28    38769.79    41309.00    705.38 o 
  -6  17  28     3880.23     3340.91    183.51 o 
  -3  17  28      642.26      628.41    163.50 o 
   0  17  28      965.18     1197.14    263.77 o 
 -17  18  28       27.19        0.00    239.99 o 
 -14  18  28     6119.02     5818.68    306.29 o 
 -11  18  28     6663.80     6666.33    279.92 o 
  -8  18  28     4830.91     4357.02    246.17 o 
  -5  18  28     9110.27     7925.83    283.78 o 
  -2  18  28      896.77      888.43    184.94 o 
 -16  19  28       14.06        0.00    291.66 o 
 -13  19  28      128.32        0.00    178.19 o 
 -10  19  28        7.50        0.00    180.60 o 
  -7  19  28    16079.12    17789.08    448.30 o 
  -4  19  28     2040.81     1719.25    209.75 o 
 -15  20  28      425.74        0.00    253.20 o 
 -12  20  28     1483.83     1278.83    237.49 o 
  -9  20  28     8686.15     9065.48    364.67 o 
  -6  20  28    13129.04    12501.25    525.86 o 
 -11  21  28     9593.84     8871.57    480.10 o 
  -1   3  29     8804.47     9402.01    143.65 o 
  -3   4  29     8788.80     9774.61    155.41 o 
  -2   5  29     6565.28     6146.64    121.33 o 
  -4   6  29     2619.04     1718.41     86.95 o 
  -1   6  29    25493.67    24966.50    320.09 o 
  -6   7  29     6081.04     6512.34    146.04 o 
  -3   7  29    18638.85    19513.06    277.30 o 
  -5   8  29      374.09      384.06     72.41 o 
  -2   8  29    38006.87    37735.09    503.21 o 
  -7   9  29     1468.78      997.66     91.61 o 
  -4   9  29    14249.20    14654.69    259.47 o 
  -1   9  29       73.39       93.78    173.44 o 
  -9  10  29     7331.78     6372.99    181.73 o 
  -6  10  29     6312.24     5886.77    163.47 o 
  -3  10  29    26343.78    24945.05    406.12 o 
  -8  11  29      641.94      826.47    106.97 o 
  -5  11  29     2685.49     2498.82    150.37 o 
  -2  11  29     7454.19     8216.17    246.09 o 
 -10  12  29      601.77      688.06    125.50 o 
  -7  12  29    24190.32    23438.53    395.78 o 
  -4  12  29    14239.68    13963.45    327.12 o 
  -1  12  29     5272.95     4990.09    198.61 o 
 -12  13  29     1480.91      877.29    166.15 o 
  -9  13  29    17233.46    18800.17    404.96 o 
  -6  13  29    10626.23    10526.44    242.77 o 
  -3  13  29     5520.90     5649.18    262.87 o 
 -11  14  29    28912.36    29296.54    545.81 o 
  -8  14  29    34684.41    34550.00    620.65 o 
  -5  14  29    24641.37    25911.71    487.11 o 
  -2  14  29      633.12      546.77    181.57 o 
 -13  15  29    35627.40    37635.70    666.18 o 
 -10  15  29    29828.81    33430.63    558.89 o 
  -7  15  29     3841.33     3848.38    222.43 o 
  -4  15  29     5825.74     5869.36    277.21 o 
  -1  15  29      871.51      584.96    130.47 o 
 -15  16  29     9306.72     9166.21    409.77 o 
 -12  16  29    12454.28    13062.04    371.00 o 
  -9  16  29     5909.52     6587.89    252.40 o 
  -6  16  29    19829.71    19811.95    375.77 o 
  -3  16  29     2443.52     2329.18    152.44 o 
 -14  17  29    19229.31    19816.16    512.93 o 
 -11  17  29     6584.92     6179.06    269.03 o 
  -8  17  29     3419.35     4409.98    220.16 o 
  -5  17  29        2.14        0.00    123.05 o 
  -2  17  29      100.99        0.00    153.59 o 
 -16  18  29     1631.61     1328.70    366.73 o 
 -13  18  29      286.92        0.00    200.46 o 
 -10  18  29     1989.10     1918.17    208.89 o 
  -7  18  29    10558.09    11364.98    350.72 o 
  -4  18  29     4370.22     4802.56    243.68 o 
  -1  18  29      337.77        0.00    176.48 o 
 -15  19  29       89.88        0.00    217.29 o 
 -12  19  29      209.42       26.69    182.09 o 
  -9  19  29     5991.18     5449.41    274.63 o 
  -6  19  29     2976.72     2838.39    228.89 o 
  -3  19  29    10531.75    10387.38    368.25 o 
 -14  20  29     1461.21     1338.86    256.78 o 
 -11  20  29      307.16        0.00    206.93 o 
  -8  20  29     6074.46     5517.35    314.07 o 
  -5  20  29    10559.49    10465.72    385.38 o 
 -10  21  29     5938.22     6086.85    342.18 o 
   0   0  30  1184947.13  1137178.50  25501.58 o 
  -1   2  30   342269.34   332814.63   3000.36 o 
  -3   3  30      595.03      708.22    106.99 o 
   0   3  30      327.44      317.51     78.10 o 
  -2   4  30     1651.88     1527.29     74.33 o 
  -4   5  30     1476.95     1896.73     88.13 o 
  -1   5  30    75780.81    82458.48    809.10 o 
  -6   6  30     4320.85     5127.46    198.74 o 
  -3   6  30    23903.05    21826.62    276.51 o 
   0   6  30   512082.47   527260.75   7164.99 o 
  -5   7  30    15344.05    13378.56    212.44 o 
  -2   7  30   145776.19   151242.88   1570.02 o 
  -7   8  30     3957.67     3904.99    122.90 o 
  -4   8  30      515.35      453.36     80.57 o 
  -1   8  30   545424.00   556692.50   6046.63 o 
  -9   9  30    34897.86    33099.87    603.10 o 
  -6   9  30      363.85      127.49     68.56 o 
  -3   9  30    90181.48    91537.87   1150.85 o 
   0   9  30   101968.40   103386.65   1644.95 o 
  -8  10  30     2485.31     2285.36    121.55 o 
  -5  10  30       30.07       25.48     96.66 o 
  -2  10  30    25353.15    25516.14    547.06 o 
 -10  11  30      590.03      152.27    107.05 o 
  -7  11  30     7391.75     8341.76    203.27 o 
  -4  11  30     1944.55     1806.95    191.88 o 
  -1  11  30     2809.67     2584.91    154.22 o 
 -12  12  30    44503.89    46942.05    987.58 o 
  -9  12  30      176.97        6.30    117.22 o 
  -6  12  30   118597.38   119713.23   1348.04 o 
  -3  12  30      230.44       46.27    131.85 o 
   0  12  30    11600.37    10221.70    317.92 o 
 -11  13  30    25081.63    26343.78    473.10 o 
  -8  13  30    73927.39    71858.63    916.00 o 
  -5  13  30   127946.09   124976.06   1500.64 o 
  -2  13  30     3926.84     3367.15    182.16 o 
 -13  14  30   104223.55   107429.48   1477.43 o 
 -10  14  30     3466.98     2625.39    230.26 o 
  -7  14  30   159391.88   165358.56   1840.21 o 
  -4  14  30    18892.33    18949.32    400.75 o 
  -1  14  30      467.09      189.97    107.72 o 
 -15  15  30   131596.58   135360.94   2751.05 o 
 -12  15  30     3305.93     3061.82    224.94 o 
  -9  15  30    60085.27    56758.65    782.38 o 
  -6  15  30    62163.97    58519.95    841.34 o 
  -3  15  30    11758.10    10371.85    339.76 o 
   0  15  30      856.02      719.19    232.95 o 
 -14  16  30    60100.97    63061.57   1050.23 o 
 -11  16  30     4909.67     4403.04    243.70 o 
  -8  16  30    48513.93    48715.60    699.28 o 
  -5  16  30     7075.08     5477.22    270.81 o 
  -2  16  30      365.86      375.39    131.57 o 
 -16  17  30    26032.90    25756.53    601.31 o 
 -13  17  30     7314.32     6875.18    325.63 o 
 -10  17  30    16830.29    17429.22    408.89 o 
  -7  17  30    13847.08    13133.05    382.54 o 
  -4  17  30      984.63      800.87    153.85 o 
  -1  17  30        1.49        0.00    155.98 o 
 -18  18  30     5870.15     4995.67    525.87 o 
 -15  18  30    12587.96    13349.27    440.71 o 
 -12  18  30      104.62        0.00    170.58 o 
  -9  18  30    11188.81    12119.29    369.10 o 
  -6  18  30    13209.87    13566.91    331.63 o 
  -3  18  30     2087.70     1729.06    194.70 o 
   0  18  30     3456.62     3153.48    324.51 o 
 -14  19  30      250.67        0.00    213.24 o 
 -11  19  30      101.76       26.19    184.42 o 
  -8  19  30     8294.17     7381.87    309.43 o 
  -5  19  30    17313.51    16227.29    420.52 o 
 -13  20  30      181.77        0.00    224.04 o 
 -10  20  30     7315.43     7443.00    346.12 o 
  -7  20  30    28018.19    27958.06    586.39 o 
  -2   3  31     1583.51     1682.49     83.91 o 
  -1   4  31      109.76      131.93     66.29 o 
  -3   5  31      217.36       82.65     60.49 o 
  -5   6  31      524.10       33.98     64.76 o 
  -2   6  31    25831.54    27952.38    360.55 o 
  -4   7  31      966.62      945.17     77.14 o 
  -1   7  31    11455.21    11881.62    217.58 o 
  -6   8  31     2350.62     1535.24     91.80 o 
  -3   8  31    37689.80    37915.68    467.68 o 
  -8   9  31     4139.93     4093.65    145.60 o 
  -5   9  31    13520.81    16748.84    267.17 o 
  -2   9  31     8421.84     7420.66    338.68 o 
  -7  10  31       44.08        0.00     89.63 o 
  -4  10  31    15809.07    17355.18    324.47 o 
  -1  10  31     1976.90     1340.03    139.02 o 
  -9  11  31     6318.58     5173.84    174.95 o 
  -6  11  31     3708.82     3300.88    139.29 o 
  -3  11  31    13902.55    14814.81    326.79 o 
 -11  12  31      127.64        0.00    127.74 o 
  -8  12  31    19956.79    21397.22    491.92 o 
  -5  12  31     9804.05     8746.35    396.61 o 
  -2  12  31       32.89        0.00    121.53 o 
 -10  13  31    11504.22    10629.85    451.75 o 
  -7  13  31    10144.65     8997.75    452.21 o 
  -4  13  31     9396.09     9360.18    422.99 o 
  -1  13  31       16.80      192.47    125.65 o 
 -12  14  31    19875.21    20223.10    450.50 o 
  -9  14  31    33285.05    32790.08    540.73 o 
  -6  14  31     5816.60     6443.72    270.71 o 
  -3  14  31     1115.39      803.08    154.17 o 
 -14  15  31    25227.58    26456.57    601.46 o 
 -11  15  31    25205.80    25575.42    512.47 o 
  -8  15  31      792.75      606.46    168.10 o 
  -5  15  31     9542.48     9183.98    324.54 o 
  -2  15  31     2462.76     2842.69    215.41 o 
 -13  16  31    32294.11    34497.06    919.49 o 
 -10  16  31     9781.95     9249.26    309.06 o 
  -7  16  31    18283.21    20340.84    399.50 o 
  -4  16  31     4114.49     3832.34    243.50 o 
  -1  16  31      673.13      943.79    168.68 o 
 -15  17  31    22606.11    24678.26    593.65 o 
 -12  17  31     2710.25     1931.82    241.29 o 
  -9  17  31       18.81       26.72    161.64 o 
  -6  17  31     2964.17     2544.71    246.18 o 
  -3  17  31     4528.53     4592.15    270.22 o 
 -17  18  31      246.50        0.00    254.90 o 
 -14  18  31     2156.20     1544.42    243.43 o 
 -11  18  31     2082.06     1923.34    205.41 o 
  -8  18  31     6225.58     6238.82    279.34 o 
  -5  18  31     1671.05     1568.04    246.95 o 
  -2  18  31     6302.58     6281.22    272.79 o 
 -16  19  31     2156.39     1731.01    301.96 o 
 -13  19  31      262.95      215.39    200.15 o 
 -10  19  31       27.12        0.00    181.35 o 
  -7  19  31     2333.82     1891.49    239.11 o 
  -4  19  31     8821.38     9029.54    365.78 o 
 -12  20  31      813.22      699.23    239.70 o 
  -9  20  31     9268.03     9269.56    378.31 o 
  -6  20  31     3586.66     3340.71    250.52 o 
   0   1  32   530647.75   530518.13   6331.30 o 
  -2   2  32    21732.88    21594.28    555.35 o 
  -1   3  32      814.49      966.13     67.63 o 
  -3   4  32      897.89     1032.60     64.97 o 
   0   4  32   139893.91   150178.50   2118.42 o 
  -5   5  32    16447.24    15531.78    301.71 o 
  -2   5  32     8958.77    10103.93    186.96 o 
  -4   6  32    27566.57    25671.89    327.62 o 
  -1   6  32   279177.94   281480.47   2743.83 o 
  -6   7  32     7856.81     7624.09    159.80 o 
  -3   7  32     6144.79     6493.02    169.71 o 
   0   7  32   823672.25   840159.56  11353.92 o 
  -8   8  32    72950.05    72223.95   1114.94 o 
  -5   8  32    11956.16    10570.95    193.87 o 
  -2   8  32   361005.44   369199.56   3578.13 o 
  -7   9  32    26529.31    26987.13    373.96 o 
  -4   9  32    48833.56    47695.45    570.93 o 
  -1   9  32   252399.98   256107.34   3001.20 o 
  -9  10  32    21870.78    19947.81    326.88 o 
  -6  10  32     2509.40     3011.19    131.34 o 
  -3  10  32   126587.74   124559.18   1471.77 o 
   0  10  32    34143.96    34622.17    661.53 o 
 -11  11  32     9749.62    11201.10    370.83 o 
  -8  11  32     4867.27     3989.08    148.86 o 
  -5  11  32    12722.26    13283.67    423.27 o 
  -2  11  32     9358.22     8443.50    254.08 o 
 -10  12  32    26764.76    26728.59    441.93 o 
  -7  12  32    14682.90    14180.85    351.56 o 
  -4  12  32     9134.92     8737.30    365.96 o 
  -1  12  32      616.63      459.75    122.75 o 
 -12  13  32    73260.45    76176.75   1100.28 o 
  -9  13  32       56.09        0.00    168.21 o 
  -6  13  32    81274.45    85977.93   1105.18 o 
  -3  13  32     7813.22     7720.71    255.78 o 
   0  13  32      719.75      417.01    141.75 o 
 -14  14  32   192151.83   193521.88   3757.36 o 
 -11  14  32     7957.03     8058.58    300.95 o 
  -8  14  32    45923.60    44612.61    671.28 o 
  -5  14  32    20444.14    19988.21    483.00 o 
  -2  14  32     7443.20     6972.49    249.46 o 
 -13  15  32    71716.24    71773.84   1142.91 o 
 -10  15  32     8378.69     8596.83    283.91 o 
  -7  15  32    35082.94    36074.55    593.46 o 
  -4  15  32     5223.53     4407.78    245.47 o 
  -1  15  32    10903.61    11411.03    280.70 o 
 -15  16  32   125096.86   135994.13   1972.07 o 
 -12  16  32      897.97      142.47    238.37 o 
  -9  16  32    24363.04    24648.24    445.91 o 
  -6  16  32     1562.78     1026.26    217.83 o 
  -3  16  32     3546.42     3485.56    235.04 o 
   0  16  32     4626.85     4508.57    331.04 o 
 -17  17  32     8352.29     7735.45    516.76 o 
 -14  17  32    36294.29    38649.49    756.79 o 
 -11  17  32       62.96        0.00    173.82 o 
  -8  17  32    11462.50    11721.91    307.83 o 
  -5  17  32     1672.69     1435.95    223.78 o 
  -2  17  32       81.77        0.00    188.96 o 
 -16  18  32     4059.27     3642.74    307.75 o 
 -13  18  32     7954.46     7338.66    340.02 o 
 -10  18  32     1422.35     1085.14    193.98 o 
  -7  18  32     3823.39     3077.08    210.28 o 
  -4  18  32     8307.87     6807.15    342.70 o 
  -1  18  32      338.26      101.94    178.18 o 
 -15  19  32        0.97        0.00    225.61 o 
 -12  19  32      283.65       90.81    196.44 o 
  -9  19  32     1670.13     1118.37    203.05 o 
  -6  19  32    25820.23    25106.62    602.39 o 
  -3  19  32     7199.11     7552.08    311.35 o 
 -11  20  32     2868.71     2692.12    259.19 o 
  -8  20  32    35691.29    35407.14    676.12 o 
  -1   2  33     8167.78     6894.24    231.40 o 
  -2   4  33     1489.60     1631.10     83.20 o 
  -4   5  33        4.90        0.00     54.72 o 
  -1   5  33     9970.00    10862.33    196.11 o 
  -3   6  33      365.33      373.51     78.31 o 
  -5   7  33     7790.24     6674.62    158.87 o 
  -2   7  33    16304.12    16498.83    319.55 o 
  -7   8  33     1459.92     1454.93    107.70 o 
  -4   8  33    31294.02    31979.57    415.53 o 
  -1   8  33     5568.05     4983.55    196.32 o 
  -6   9  33      439.48      158.30     72.92 o 
  -3   9  33    20633.34    19964.02    347.59 o 
  -8  10  33     4149.27     3535.91    158.77 o 
  -5  10  33    13686.31    15745.14    268.86 o 
  -2  10  33     4594.58     4583.82    196.55 o 
 -10  11  33     1416.51     1252.81    144.05 o 
  -7  11  33       31.99        0.00     88.29 o 
  -4  11  33     8461.88     9417.15    318.94 o 
  -1  11  33      193.19        0.00    113.66 o 
  -9  12  33     3401.10     3511.59    190.87 o 
  -6  12  33     2114.00     2149.53    132.28 o 
  -3  12  33     4489.17     4416.67    210.84 o 
 -11  13  33     2569.96     2842.31    215.30 o 
  -8  13  33    24945.30    25268.65    449.43 o 
  -5  13  33     1386.60     1686.94    176.04 o 
  -2  13  33      709.20      675.06    139.22 o 
 -13  14  33    13486.82    14284.37    437.28 o 
 -10  14  33    13083.50    12422.28    322.26 o 
  -7  14  33      492.16       78.94    109.53 o 
  -4  14  33      100.64        6.46    146.76 o 
  -1  14  33     3000.34     2664.57    177.44 o 
 -12  15  33    29205.68    31912.85    641.85 o 
  -9  15  33     8849.15     9011.05    271.90 o 
  -6  15  33    11757.69    11888.06    391.58 o 
  -3  15  33     8912.16     8990.33    324.44 o 
 -14  16  33    35912.31    40991.75    785.12 o 
 -11  16  33    10158.58     9859.84    339.09 o 
  -8  16  33     3948.27     4491.02    207.47 o 
  -5  16  33        1.85        0.00    181.70 o 
  -2  16  33    10642.75    11896.71    379.17 o 
 -16  17  33     8487.83     7943.85    377.75 o 
 -13  17  33    12097.77    13038.35    590.88 o 
 -10  17  33      664.93      434.69    169.91 o 
  -7  17  33     3781.87     3584.50    270.78 o 
  -4  17  33     5734.26     5916.72    319.03 o 
  -1  17  33     4575.12     4651.39    237.19 o 
 -15  18  33    10505.73    11427.48    475.50 o 
 -12  18  33       13.33        0.00    245.95 o 
  -9  18  33      558.94      117.57    174.82 o 
  -6  18  33      129.41        0.00    242.58 o 
  -3  18  33    11301.11     9461.98    385.18 o 
 -14  19  33      145.53       87.09    226.90 o 
 -11  19  33      328.64      145.50    192.49 o 
  -8  19  33     3919.45     2899.80    281.00 o 
  -5  19  33     2375.44     2312.92    340.63 o 
 -10  20  33     6831.82     5675.35    319.91 o 
  -1   1  34   132428.16   126936.58   1592.66 o 
   0   2  34     1514.39     1736.98    155.76 o 
  -2   3  34     1037.70     1544.94     77.47 o 
  -4   4  34     5793.23     5516.13    172.99 o 
  -1   4  34    48261.84    53881.99    597.72 o 
  -3   5  34      731.20      574.04     74.06 o 
   0   5  34   189725.66   201388.95   3583.23 o 
  -5   6  34     6172.54     6921.92    158.92 o 
  -2   6  34    65591.58    68864.34    745.17 o 
  -7   7  34    86545.81    83472.19   1475.58 o 
  -4   7  34     6116.11     5968.33    161.30 o 
  -1   7  34   422146.13   438758.06   4395.41 o 
  -6   8  34    69098.32    69759.70    860.25 o 
  -3   8  34   153683.91   159755.13   1667.02 o 
   0   8  34   509641.50   531489.81   7814.07 o 
  -8   9  34   100588.02   100293.21   1266.88 o 
  -5   9  34     7293.99     6832.43    180.42 o 
  -2   9  34   331761.34   342247.47   3785.35 o 
 -10  10  34     4384.37     2918.75    221.09 o 
  -7  10  34     3527.56     4111.79    148.22 o 
  -4  10  34    73475.13    70156.70    894.21 o 
  -1  10  34    82555.02    83610.96   1089.63 o 
  -9  11  34     7876.50     7298.38    226.39 o 
  -6  11  34     5339.84     5314.13    177.08 o 
  -3  11  34    10106.21     9403.88    377.79 o 
   0  11  34        0.49        0.00    227.61 o 
 -11  12  34    39291.11    41891.92    687.45 o 
  -8  12  34     8343.85     6535.30    231.90 o 
  -5  12  34     9903.59     9934.55    279.88 o 
  -2  12  34     2071.74     1624.29    150.16 o 
 -13  13  34   115146.19   117810.11   2408.72 o 
 -10  13  34    26400.11    26650.94    475.40 o 
  -7  13  34    11011.91     9511.24    323.50 o 
  -4  13  34    15135.08    15901.86    362.73 o 
  -1  13  34     3164.30     2848.85    168.91 o 
 -12  14  34    37523.19    37729.24    705.42 o 
  -9  14  34      547.94       97.57    145.37 o 
  -6  14  34    11807.96    12256.80    361.26 o 
  -3  14  34     8870.10     7739.94    264.20 o 
   0  14  34    31194.70    30227.76    639.08 o 
 -14  15  34   167987.73   175024.02   2443.36 o 
 -11  15  34     1619.03     1038.56    191.79 o 
  -8  15  34    20381.02    19255.21    359.99 o 
  -5  15  34      631.88      485.50    187.84 o 
  -2  15  34     9979.39    11172.21    356.42 o 
 -16  16  34    98665.03   104857.45   2548.66 o 
 -13  16  34    41274.90    41522.10    836.51 o 
 -10  16  34     7710.49     7324.69    282.53 o 
  -7  16  34      489.60        0.00    197.12 o 
  -4  16  34      196.80        0.00    188.96 o 
  -1  16  34    17720.21    21058.96    497.52 o 
 -15  17  34    42007.24    42767.42    821.54 o 
 -12  17  34     4525.72     3543.92    266.87 o 
  -9  17  34     3645.04     3487.04    213.64 o 
  -6  17  34     4426.17     3695.24    272.73 o 
  -3  17  34      376.42      192.65    339.49 o 
   0  17  34     1726.56     1561.19    289.52 o 
 -14  18  34     6651.36     6768.75    344.52 o 
 -11  18  34     1344.78      764.93    187.00 o 
  -8  18  34      571.08       80.37    216.86 o 
  -5  18  34     6886.21     5551.14    324.22 o 
  -2  18  34      920.21      587.15    238.28 o 
 -13  19  34        7.23        0.00    191.83 o 
 -10  19  34     1052.79      742.29    198.76 o 
  -7  19  34    15872.32    15270.77    487.75 o 
  -4  19  34    22487.10    23462.61    596.88 o 
  -9  20  34    17840.50    17328.19    460.83 o 
  -1   3  35      553.20      260.96     62.60 o 
  -3   4  35     8215.46     8474.10    177.33 o 
  -2   5  35     2213.13     2328.52     98.49 o 
  -4   6  35     3519.99     4069.72    129.88 o 
  -1   6  35     1681.99     2359.16    119.83 o 
  -6   7  35     3757.72     3231.96    120.42 o 
  -3   7  35    21887.78    23163.68    331.92 o 
  -5   8  35     7072.25     6611.66    179.22 o 
  -2   8  35    14383.91    13015.97    373.37 o 
  -7   9  35      145.87        0.00    120.53 o 
  -4   9  35    29481.79    30962.19    416.22 o 
  -1   9  35     7436.03     7733.20    389.73 o 
  -9  10  35      495.73      217.18    143.27 o 
  -6  10  35     9088.39     9248.08    214.35 o 
  -3  10  35     6015.49     5738.21    217.63 o 
  -8  11  35     1363.29      875.70    140.55 o 
  -5  11  35      536.57      346.15    136.99 o 
  -2  11  35     4727.23     4260.84    198.60 o 
 -10  12  35      488.87        0.00    142.02 o 
  -7  12  35     4939.26     4770.85    199.94 o 
  -4  12  35       28.54        0.00    135.62 o 
  -1  12  35      116.31       24.09    118.45 o 
 -12  13  35     1740.40     1315.58    217.68 o 
  -9  13  35     5749.72     4825.54    212.57 o 
  -6  13  35       76.23        0.00    151.53 o 
  -3  13  35       36.54        0.00    133.38 o 
 -11  14  35     8384.39     7887.69    299.59 o 
  -8  14  35     1017.52     1008.80    146.48 o 
  -5  14  35        5.70      115.98    171.68 o 
  -2  14  35     9979.31    10109.98    298.15 o 
 -13  15  35    27546.84    31449.57    658.35 o 
 -10  15  35    12472.08    11828.75    349.88 o 
  -7  15  35     3399.90     3132.95    239.17 o 
  -4  15  35     3023.30     2592.12    216.09 o 
  -1  15  35     8796.73    10476.56    413.35 o 
 -15  16  35     9305.31    10425.54    629.36 o 
 -12  16  35    19174.69    20179.71    529.75 o 
  -9  16  35      346.57      139.07    137.31 o 
  -6  16  35     1840.01     1346.68    222.59 o 
  -3  16  35    18801.00    21467.28    526.48 o 
 -14  17  35    24712.96    27133.77    681.43 o 
 -11  17  35     1280.80      568.39    248.83 o 
  -8  17  35     2712.21     2627.22    257.49 o 
  -5  17  35      583.57        0.00    265.37 o 
  -2  17  35    18537.65    18443.20    573.25 o 
 -16  18  35    14734.80    16322.04    496.75 o 
 -13  18  35      271.82        0.00    205.84 o 
 -10  18  35        6.27        0.00    171.85 o 
  -7  18  35      383.70      184.26    221.15 o 
  -4  18  35     5589.11     5842.09    329.61 o 
 -12  19  35     1403.70      761.91    214.83 o 
  -9  19  35     2054.45     1218.13    256.79 o 
  -6  19  35       27.53        0.00    272.80 o 
   0   0  36    13666.25    17372.14    847.54 o 
  -1   2  36     5102.78     3910.83    111.46 o 
  -3   3  36      292.23      220.39     78.21 o 
   0   3  36    34201.38    42536.78    655.49 o 
  -2   4  36      879.48      886.65     80.85 o 
  -4   5  36    12165.08    11554.97    204.42 o 
  -1   5  36    64953.34    71267.87    770.29 o 
  -6   6  36    79550.64    72696.17   1153.88 o 
  -3   6  36    19309.78    20091.14    352.12 o 
   0   6  36   205518.22   214067.02   3379.50 o 
  -5   7  36    51754.41    49413.35    567.91 o 
  -2   7  36   154258.09   155022.42   1623.70 o 
  -7   8  36   210734.09   201003.58   2097.88 o 
  -4   8  36      424.90      678.40    102.77 o 
  -1   8  36   464885.00   482020.03   4833.68 o 
  -9   9  36    81846.11    79349.72   1741.14 o 
  -6   9  36    93666.29   100043.70   1144.51 o 
  -3   9  36   181308.30   180853.47   1828.33 o 
   0   9  36   179458.03   179265.47   2756.92 o 
  -8  10  36    19437.27    18987.35    501.77 o 
  -5  10  36     6635.75     4738.61    162.35 o 
  -2  10  36   123181.52   122362.63   1555.25 o 
 -10  11  36     3474.65     3407.47    192.48 o 
  -7  11  36      338.48      164.77    126.26 o 
  -4  11  36     1525.99      990.17    144.48 o 
  -1  11  36      907.32      857.39    132.99 o 
 -12  12  36    24704.46    23552.65    734.01 o 
  -9  12  36    27931.67    26351.42    463.66 o 
  -6  12  36        4.49        0.00    126.98 o 
  -3  12  36     7718.64     8461.00    264.47 o 
   0  12  36     1208.89      957.38    291.85 o 
 -11  13  36    26963.25    29614.61    592.62 o 
  -8  13  36     9117.08     7869.42    253.17 o 
  -5  13  36     3437.28     3415.33    212.87 o 
  -2  13  36    15996.54    15839.54    356.16 o 
 -13  14  36    83784.27    84739.91   1309.24 o 
 -10  14  36     4754.76     5208.00    253.83 o 
  -7  14  36     1081.64      644.57    186.59 o 
  -4  14  36     1696.45     1547.67    196.58 o 
  -1  14  36    36170.88    34519.38    582.33 o 
 -15  15  36   181198.56   193499.41   3804.59 o 
 -12  15  36    34153.29    34661.49    678.21 o 
  -9  15  36     7918.96     7254.15    246.57 o 
  -6  15  36     2742.14     2878.04    239.76 o 
  -3  15  36     2380.95     1457.52    204.92 o 
   0  15  36    56443.57    60947.19   1516.87 o 
 -14  16  36    74726.32    75846.21   1226.15 o 
 -11  16  36       14.51        0.00    256.67 o 
  -8  16  36     1911.52     1526.35    214.46 o 
  -5  16  36     4793.97     4896.43    291.16 o 
  -2  16  36    28560.07    33264.20    865.06 o 
 -16  17  36    20237.31    21022.68    556.34 o 
 -13  17  36    13004.20    13332.37    437.42 o 
 -10  17  36      190.66        0.00    164.69 o 
  -7  17  36     4134.43     4408.95    289.79 o 
  -4  17  36      310.28        0.00    251.77 o 
  -1  17  36    10770.47    10521.83    582.95 o 
 -15  18  36       96.95      310.54    228.64 o 
 -12  18  36     1329.03     1344.96    214.13 o 
  -9  18  36      846.66      493.90    167.99 o 
  -6  18  36      797.20       48.32    284.08 o 
  -3  18  36     1696.55     1322.27    469.76 o 
 -11  19  36       81.68        0.00    195.07 o 
  -8  19  36     5839.55     5333.60    335.64 o 
  -2   3  37        0.29       22.53     64.79 o 
  -1   4  37     4170.67     3568.34    122.91 o 
  -3   5  37     1366.29     1001.07     81.63 o 
  -5   6  37     9404.88    10221.34    200.92 o 
  -2   6  37     1293.02     1475.53    106.71 o 
  -4   7  37    16173.32    15412.12    261.83 o 
  -1   7  37     1254.18     1144.20    172.46 o 
  -6   8  37     1531.95      947.70    111.65 o 
  -3   8  37    22732.08    22132.49    334.07 o 
  -8   9  37      861.83      685.22    196.57 o 
  -5   9  37    24116.84    25218.30    368.67 o 
  -2   9  37    26279.47    25845.76    436.86 o 
  -7  10  37     6897.00     6141.49    240.39 o 
  -4  10  37     1900.21     1803.06    132.73 o 
  -1  10  37     1839.18     1474.54    149.00 o 
  -9  11  37     3073.34     2028.09    168.81 o 
  -6  11  37      420.69      245.80    107.52 o 
  -3  11  37     2959.91     2847.14    176.44 o 
 -11  12  37      384.09        0.00    174.65 o 
  -8  12  37      424.69      458.57    138.74 o 
  -5  12  37     4275.93     4320.06    201.25 o 
  -2  12  37     2073.29     1812.96    156.76 o 
 -10  13  37      901.27     1036.46    181.09 o 
  -7  13  37      293.89      170.57    122.66 o 
  -4  13  37     2056.00     1894.54    178.21 o 
  -1  13  37     4455.76     3782.36    197.65 o 
 -12  14  37     7564.70     7042.26    363.36 o 
  -9  14  37     1049.50      978.59    157.50 o 
  -6  14  37      251.79        0.00    167.35 o 
  -3  14  37    15372.53    15549.52    399.23 o 
 -14  15  37     5497.57     5727.73    391.65 o 
 -11  15  37    10076.86    10842.08    412.03 o 
  -8  15  37      904.77      633.00    116.84 o 
  -5  15  37      320.29        0.00    180.68 o 
  -2  15  37    22891.70    26171.43    552.86 o 
 -13  16  37    24833.09    26767.05    721.53 o 
 -10  16  37      407.06      158.06    161.72 o 
  -7  16  37     1112.75      644.41    212.94 o 
  -4  16  37     6811.26     6473.45    324.27 o 
  -1  16  37    19005.99    20876.85    567.73 o 
 -15  17  37    17331.41    19473.19    532.38 o 
 -12  17  37     5725.46     4734.20    418.82 o 
  -9  17  37     1902.90     2129.44    166.32 o 
  -6  17  37      225.63        0.00    204.76 o 
  -3  17  37    21955.17    23465.40    589.75 o 
 -14  18  37     4672.98     4078.21    294.74 o 
 -11  18  37     2050.07     1388.58    211.93 o 
  -8  18  37       47.83        0.00    211.28 o 
  -5  18  37      636.71        0.00    226.88 o 
 -10  19  37     2089.48     1105.76    213.63 o 
  -7  19  37       11.83        0.00    230.01 o 
   0   1  38    42822.41    38065.56    562.66 o 
  -2   2  38      669.44      410.96     99.78 o 
  -1   3  38     3694.33     3538.81    119.51 o 
  -3   4  38    16657.27    17934.27    242.45 o 
   0   4  38    13294.23    17464.91    487.60 o 
  -5   5  38    64077.38    63377.96   1026.02 o 
  -2   5  38    13875.46    12478.40    208.61 o 
  -4   6  38     4798.14     5450.32    154.34 o 
  -1   6  38    72064.60    70899.35    747.97 o 
  -6   7  38   262787.47   256305.66   2963.19 o 
  -3   7  38    42182.95    43670.75    539.41 o 
   0   7  38   274203.94   291764.22   4057.84 o 
  -8   8  38   265526.31   259662.28   4201.96 o 
  -5   8  38    90773.27    93680.35   1176.22 o 
  -2   8  38   143185.17   144306.92   1533.70 o 
  -7   9  38   171077.08   181981.11   2076.44 o 
  -4   9  38    11285.37    10145.01    226.38 o 
  -1   9  38   205545.80   210996.72   2275.46 o 
  -9  10  38    16529.58    17146.50    565.96 o 
  -6  10  38    19643.73    21346.67    363.57 o 
  -3  10  38    40800.35    43855.15    626.80 o 
   0  10  38    21233.31    20791.96    465.29 o 
 -11  11  38      173.69        0.00    235.36 o 
  -8  11  38       34.20        0.00    128.95 o 
  -5  11  38      732.17      311.57    138.56 o 
  -2  11  38       12.00        0.00    133.37 o 
 -10  12  38     4741.74     3835.53    237.72 o 
  -7  12  38    20402.40    18532.06    363.66 o 
  -4  12  38     4540.84     4729.61    205.68 o 
  -1  12  38     7302.80     7059.25    234.17 o 
 -12  13  38    22916.15    22562.33    549.65 o 
  -9  13  38    14190.55    14857.36    344.82 o 
  -6  13  38     9220.54     9582.21    333.07 o 
  -3  13  38    18688.40    19116.12    397.86 o 
   0  13  38    67037.14    70528.42   1639.36 o 
 -14  14  38    75942.63    78800.34   1770.22 o 
 -11  14  38    16722.52    17800.84    458.41 o 
  -8  14  38      294.92      176.75    128.44 o 
  -5  14  38      838.95      732.83    196.86 o 
  -2  14  38    21359.68    20855.17    429.95 o 
 -13  15  38    66343.45    68082.05   1118.63 o 
 -10  15  38        1.71        0.00    225.26 o 
  -7  15  38     1425.36     1797.83    216.07 o 
  -4  15  38      254.89      169.02    197.35 o 
  -1  15  38    79522.10    83672.51   1240.47 o 
 -15  16  38    60217.95    62075.25   1061.13 o 
 -12  16  38     9440.00     8707.69    465.23 o 
  -9  16  38     1783.55     2172.54    166.23 o 
  -6  16  38     8608.55     8763.64    360.48 o 
  -3  16  38    10956.57    12703.31    582.31 o 
   0  16  38    54477.88    59377.02   1769.15 o 
 -14  17  38     2850.55     2703.32    273.28 o 
 -11  17  38       30.01        0.00    207.85 o 
  -8  17  38     2544.04     2382.17    259.88 o 
  -5  17  38      509.62      224.33    221.96 o 
  -2  17  38    18099.43    20396.28    972.79 o 
 -13  18  38      370.12       22.15    220.73 o 
 -10  18  38     1452.87     1417.39    233.27 o 
  -7  18  38      626.27      240.01    231.43 o 
  -4  18  38      234.67        0.00    336.59 o 
  -9  19  38     1153.73      440.07    262.06 o 
  -1   2  39    10809.73    10610.94    179.38 o 
  -2   4  39     3242.43     2905.69    119.10 o 
  -4   5  39     1741.38     1977.08    111.87 o 
  -1   5  39       29.89        0.00    104.90 o 
  -3   6  39     9749.76     9742.34    210.13 o 
  -5   7  39    12480.91    11067.54    221.00 o 
  -2   7  39     1569.77     1010.87    146.00 o 
  -7   8  39     4198.48     4304.84    236.62 o 
  -4   8  39    14517.43    17207.32    327.62 o 
  -1   8  39     4468.24     3980.26    157.91 o 
  -6   9  39    27442.37    27543.67    436.29 o 
  -3   9  39    19163.15    20918.91    442.05 o 
  -8  10  39     4732.87     4616.19    218.85 o 
  -5  10  39      305.61      532.25    108.78 o 
  -2  10  39    10042.26    11136.87    281.81 o 
 -10  11  39      362.49      245.24    169.15 o 
  -7  11  39     2528.84     2624.04    168.58 o 
  -4  11  39     1802.43     1940.21    159.51 o 
  -1  11  39     1894.69     1756.62    146.17 o 
  -9  12  39     3433.06     3177.67    187.51 o 
  -6  12  39      418.21      437.19    136.42 o 
  -3  12  39       87.04       33.49    136.98 o 
 -11  13  39     2775.44     2367.71    225.41 o 
  -8  13  39      864.54      978.45    146.16 o 
  -5  13  39    10133.04    10112.67    334.35 o 
  -2  13  39    12433.86    12942.80    330.45 o 
 -13  14  39     1212.11      603.03    344.86 o 
 -10  14  39      230.24       25.40    174.09 o 
  -7  14  39      100.72      188.11    179.66 o 
  -4  14  39     7015.08     7125.78    316.50 o 
  -1  14  39     8982.21    10759.00    424.62 o 
 -12  15  39    10995.76    12169.05    578.43 o 
  -9  15  39     1232.25      976.41    150.64 o 
  -6  15  39      358.68        0.00    188.91 o 
  -3  15  39    21676.48    23010.08    544.70 o 
 -14  16  39    10757.38    11831.41    476.55 o 
 -11  16  39     1455.06      705.90    209.90 o 
  -8  16  39      504.94      528.45    205.93 o 
  -5  16  39      117.98        0.00    197.44 o 
  -2  16  39    39347.72    44891.51    841.95 o 
 -13  17  39     9949.27     8589.33    363.97 o 
 -10  17  39     2298.01     2098.00    210.97 o 
  -7  17  39       44.40        0.00    212.06 o 
  -4  17  39     7773.06     7245.44    360.09 o 
 -12  18  39      865.23      935.17    216.74 o 
  -9  18  39      773.19      425.31    256.10 o 
  -6  18  39      233.01        0.00    253.56 o 
  -1   1  40    77052.92    77561.28   1194.12 o 
   0   2  40    33466.37    34736.71    565.30 o 
  -2   3  40     2602.46     1605.97     93.69 o 
  -4   4  40    28852.72    24922.91    454.40 o 
  -1   4  40     1808.50      568.32     96.77 o 
  -3   5  40      142.81      145.11     74.44 o 
   0   5  40     8416.88     9296.25    344.66 o 
  -5   6  40   198346.14   193032.80   2293.80 o 
  -2   6  40    25130.03    23011.54    330.52 o 
  -7   7  40   473613.69   466062.75   6898.47 o 
  -4   7  40    11259.67     9216.84    232.33 o 
  -1   7  40    74945.81    75561.95    863.29 o 
  -6   8  40   288349.09   293330.69   3752.34 o 
  -3   8  40    22330.62    20144.08    330.61 o 
   0   8  40   168642.28   172034.16   2662.92 o 
  -8   9  40   168443.59   171353.63   2073.31 o 
  -5   9  40    27815.96    28886.99    429.40 o 
  -2   9  40    46211.14    44505.86    564.17 o 
 -10  10  40    15288.56    14041.94    563.68 o 
  -7  10  40    58727.88    56825.20    797.19 o 
  -4  10  40      269.12      226.57    101.45 o 
  -1  10  40    23629.73    21896.88    407.32 o 
  -9  11  40     2737.13     2400.70    208.87 o 
  -6  11  40     7312.87     6255.32    222.16 o 
  -3  11  40      954.93      664.43    142.12 o 
   0  11  40     1964.06     1579.40    305.30 o 
 -11  12  40      132.29        0.00    179.02 o 
  -8  12  40     5704.43     6072.14    229.52 o 
  -5  12  40     7786.67     6779.10    283.61 o 
  -2  12  40    11138.41    10775.60    296.30 o 
 -13  13  40    17194.21    17288.86   1352.14 o 
 -10  13  40     3684.35     3966.73    242.92 o 
  -7  13  40    21675.05    20548.24    389.80 o 
  -4  13  40     3240.70     2851.51    232.56 o 
  -1  13  40    72486.64    72101.48   1078.12 o 
 -12  14  40    19739.63    19444.63    587.48 o 
  -9  14  40     2755.47     2673.50    191.20 o 
  -6  14  40    15225.46    15790.69    417.99 o 
  -3  14  40     7510.81     5915.85    303.92 o 
   0  14  40   107801.90   114115.65   2454.77 o 
 -14  15  40    41378.39    44882.47    844.88 o 
 -11  15  40     4155.63     4204.89    304.51 o 
  -8  15  40     3216.93     3299.05    250.61 o 
  -5  15  40     1045.64      921.11    212.34 o 
  -2  15  40    49285.95    47663.49    867.45 o 
 -16  16  40    10597.05    11033.83    606.36 o 
 -13  16  40     9829.51     9114.51    445.81 o 
 -10  16  40       68.26        0.00    173.80 o 
  -7  16  40     4559.43     4301.78    288.08 o 
  -4  16  40     1936.18     1053.20    280.72 o 
  -1  16  40    86086.91    90874.40   1882.22 o 
 -12  17  40       14.43        0.00    209.84 o 
  -9  17  40     1701.73     1451.15    248.08 o 
  -6  17  40       59.38        0.00    212.96 o 
  -3  17  40    10744.35    11789.93    631.63 o 
 -11  18  40     1010.56      656.72    202.62 o 
  -8  18  40     2182.62     1980.05    291.32 o 
  -1   3  41       12.66        0.00     73.40 o 
  -3   4  41     1737.05     1392.39     97.62 o 
  -2   5  41      100.29        0.00     88.66 o 
  -4   6  41    11478.09    10163.00    319.50 o 
  -1   6  41      320.35      114.43     94.66 o 
  -6   7  41    15238.65    15692.69    334.69 o 
  -3   7  41     6987.35     6399.54    215.04 o 
  -5   8  41    20135.09    20260.50    399.55 o 
  -2   8  41     5759.12     4936.84    193.74 o 
  -7   9  41    25684.73    24233.97    491.93 o 
  -4   9  41     2661.65     2574.64    164.90 o 
  -1   9  41     7777.12     8225.45    209.34 o 
  -9  10  41      273.90      140.38    195.01 o 
  -6  10  41     3648.51     3349.42    179.91 o 
  -3  10  41     1127.45     1351.71    147.30 o 
  -8  11  41     5991.23     5142.89    220.79 o 
  -5  11  41     3504.34     3966.53    198.44 o 
  -2  11  41     1290.15     1185.90    148.44 o 
 -10  12  41       46.29        0.00    174.99 o 
  -7  12  41     5436.62     4921.50    208.57 o 
  -4  12  41     1567.20     1406.29    191.16 o 
  -1  12  41     1668.69     1716.18    151.74 o 
 -12  13  41     3142.15     2440.39    237.39 o 
  -9  13  41     2982.55     2369.08    211.08 o 
  -6  13  41     8223.66     8195.90    317.99 o 
  -3  13  41    11802.19    11879.70    381.96 o 
 -11  14  41     1091.36      992.32    211.21 o 
  -8  14  41     4479.60     4414.03    209.01 o 
  -5  14  41     4259.18     3629.83    258.53 o 
  -2  14  41    22592.10    24434.63    558.72 o 
 -13  15  41     3600.50     3877.48    287.81 o 
 -10  15  41     4573.68     4910.11    276.19 o 
  -7  15  41     1956.01     1497.46    222.08 o 
  -4  15  41     7011.54     6739.40    326.59 o 
  -1  15  41    14306.16    17361.04    647.33 o 
 -15  16  41     2662.08     3023.77    284.58 o 
 -12  16  41     4256.15     4070.77    346.38 o 
  -9  16  41     1775.53     1655.40    252.65 o 
  -6  16  41     1169.72      521.16    220.94 o 
  -3  16  41    27318.91    28822.01    636.61 o 
 -14  17  41     5914.39     6014.07    331.51 o 
 -11  17  41     1958.88     1799.62    267.19 o 
  -8  17  41      145.75        0.00    264.30 o 
  -5  17  41     2134.87     1532.00    254.43 o 
 -10  18  41     5675.32     4706.35    327.07 o 
  -7  18  41      235.82        0.00    260.69 o 
   0   0  42    97479.03    90630.53   3508.25 o 
  -1   2  42    85594.05    76163.27    791.73 o 
  -3   3  42      327.69       67.01     94.89 o 
   0   3  42    37306.07    35377.20    634.96 o 
  -2   4  42      412.90      598.75     93.05 o 
  -4   5  42    43112.88    44370.51    762.80 o 
  -1   5  42        3.31        0.00     93.32 o 
  -6   6  42   461922.97   475180.16   7028.90 o 
  -3   6  42       11.68        0.00     96.58 o 
   0   6  42    21094.88    22238.92    432.99 o 
  -5   7  42   183349.63   186177.39   2493.93 o 
  -2   7  42     5451.78     4683.14    170.77 o 
  -7   8  42   397995.00   407698.69   4712.74 o 
  -4   8  42      812.76      506.97    143.68 o 
  -1   8  42    39452.32    41594.00    536.75 o 
  -9   9  42    92077.59    95762.74   2192.47 o 
  -6   9  42    97211.20   102283.04   1305.41 o 
  -3   9  42     1597.35     1994.90    128.26 o 
   0   9  42    25777.46    24406.12    625.03 o 
  -8  10  42    60917.80    62908.72    928.24 o 
  -5  10  42     4666.12     4402.16    193.66 o 
  -2  10  42     1155.73      807.72    138.28 o 
 -10  11  42     5889.26     5342.73    298.84 o 
  -7  11  42      675.80      679.60    144.72 o 
  -4  11  42        3.17      126.96    161.03 o 
  -1  11  42      519.34      294.19    127.65 o 
 -12  12  42      297.77       72.49    268.81 o 
  -9  12  42      860.19      825.61    184.19 o 
  -6  12  42    30694.19    28364.71    586.12 o 
  -3  12  42     3220.17     3459.54    235.97 o 
   0  12  42    76220.30    78228.91   1813.02 o 
 -11  13  42     1988.09     1832.48    219.58 o 
  -8  13  42    13039.44    12490.03    331.95 o 
  -5  13  42     9974.39     9671.31    341.53 o 
  -2  13  42    33514.53    34468.20    610.60 o 
 -13  14  42    11679.85    10948.88    443.72 o 
 -10  14  42     2048.32     2136.39    221.83 o 
  -7  14  42    39448.62    43481.93    758.89 o 
  -4  14  42       27.52        0.00    196.09 o 
  -1  14  42    92339.78    98317.75   1651.03 o 
 -15  15  42     2291.35     2093.29    369.64 o 
 -12  15  42     6055.04     4975.96    299.68 o 
  -9  15  42    10540.66    12074.54    362.99 o 
  -6  15  42     7964.58     7127.44    342.59 o 
  -3  15  42    12570.29    12219.77    567.11 o 
   0  15  42   119577.84   128917.45   3190.59 o 
 -14  16  42     1812.62     1765.78    272.80 o 
 -11  16  42      928.87      634.40    214.46 o 
  -8  16  42     8273.93     7995.36    362.22 o 
  -5  16  42       38.22        0.00    197.63 o 
  -2  16  42    49235.56    51877.91   1007.58 o 
 -13  17  42     2133.92     1823.17    250.66 o 
 -10  17  42      623.84      623.70    240.85 o 
  -7  17  42     2710.78     2342.67    288.38 o 
  -4  17  42     5933.76     5873.13    341.02 o 
  -2   3  43     2878.57     2995.05    131.90 o 
  -1   4  43      736.86      724.49    106.98 o 
  -3   5  43      752.95      863.53    113.07 o 
  -5   6  43     6261.98     5595.52    215.96 o 
  -2   6  43        1.11        0.00     97.26 o 
  -4   7  43    15230.58    14408.08    554.89 o 
  -1   7  43     4275.41     3967.43    157.80 o 
  -6   8  43    30861.64    33853.46    553.12 o 
  -3   8  43      338.46      218.80    143.56 o 
  -8   9  43     5802.28     5504.46    283.06 o 
  -5   9  43      462.62      391.29    140.32 o 
  -2   9  43     1754.12     1796.02    122.69 o 
  -7  10  43    12189.66    12285.68    311.44 o 
  -4  10  43      324.90      484.72    123.07 o 
  -1  10  43      460.31      482.43    134.01 o 
  -9  11  43      971.81      742.53    186.44 o 
  -6  11  43      379.94      249.92    127.84 o 
  -3  11  43      257.03      238.42    142.41 o 
 -11  12  43      702.83      616.96    187.53 o 
  -8  12  43    12040.41    12541.97    334.26 o 
  -5  12  43     8422.88     8287.94    314.29 o 
  -2  12  43     5554.52     5192.42    238.32 o 
 -10  13  43      453.57      154.04    201.65 o 
  -7  13  43      458.94      443.60    166.14 o 
  -4  13  43     6585.36     5909.94    300.60 o 
  -1  13  43     5259.21     5985.92    367.16 o 
 -12  14  43     2921.56     3313.09    263.05 o 
  -9  14  43    17085.10    18808.47    465.52 o 
  -6  14  43     4967.19     5192.06    289.08 o 
  -3  14  43    15201.90    15158.99    485.61 o 
 -14  15  43     1059.35     1056.96    237.97 o 
 -11  15  43     1399.02     1733.35    227.95 o 
  -8  15  43       31.51      175.43    226.25 o 
  -5  15  43     7088.79     6561.69    333.22 o 
  -2  15  43    29123.90    32371.97    721.91 o 
 -13  16  43     1458.20     1330.14    243.28 o 
 -10  16  43     9058.95    10106.99    424.14 o 
  -7  16  43     3968.48     3971.34    322.07 o 
  -4  16  43    11320.18    11543.75    420.90 o 
 -12  17  43       43.03        0.00    208.99 o 
  -9  17  43      590.24       59.02    242.53 o 
  -6  17  43     1954.90     1271.25    277.47 o 
   0   1  44   209990.81   210621.58   4046.21 o 
  -2   2  44    78964.04    78091.68   1118.37 o 
  -1   3  44     1294.11     1302.76    125.48 o 
  -3   4  44     2793.61     2933.32    127.62 o 
   0   4  44    45232.32    39785.44    753.74 o 
  -5   5  44   174364.55   173424.84   2685.59 o 
  -2   5  44     6799.91     5592.54    171.16 o 
  -4   6  44    51326.23    52019.38    736.59 o 
  -1   6  44     3736.75     3068.96    137.00 o 
  -6   7  44   399529.56   398944.19   4612.66 o 
  -3   7  44      187.03        0.00    109.26 o 
   0   7  44     5886.81     6219.36    295.41 o 
  -8   8  44   265678.03   267537.09   5015.25 o 
  -5   8  44    37182.06    38642.12    606.16 o 
  -2   8  44       20.70        0.00    101.72 o 
  -7   9  44   117699.99   120617.15   1608.68 o 
  -4   9  44    10471.79    11933.89    289.38 o 
  -1   9  44     3008.48     2472.69    134.92 o 
  -9  10  44    52829.45    54891.29    906.61 o 
  -6  10  44     1886.78     1744.58    159.77 o 
  -3  10  44     8687.27     9166.23    267.44 o 
   0  10  44       30.80       76.47    138.43 o 
 -11  11  44       92.53       79.11    253.19 o 
  -8  11  44     4027.18     3672.08    236.47 o 
  -5  11  44     6125.72     5091.68    201.21 o 
  -2  11  44      338.27      301.11    146.43 o 
 -10  12  44     3107.05     2835.64    232.28 o 
  -7  12  44    14943.52    13806.11    342.40 o 
  -4  12  44     3080.49     2707.02    221.30 o 
  -1  12  44    33569.86    33119.41    586.95 o 
 -12  13  44     1846.96     1777.61    256.07 o 
  -9  13  44     2014.43     2048.06    214.40 o 
  -6  13  44    50876.11    52837.07    866.57 o 
  -3  13  44      779.86      414.39    199.03 o 
   0  13  44    96869.20    98162.47   2525.43 o 
 -14  14  44      179.40       37.44    287.37 o 
 -11  14  44     2276.15     2349.85    235.78 o 
  -8  14  44    52172.09    53656.63    830.90 o 
  -5  14  44    13500.95    14233.94    438.16 o 
  -2  14  44    27425.02    26081.81    843.30 o 
 -13  15  44      169.62       29.44    208.52 o 
 -10  15  44    13293.14    14564.02    432.25 o 
  -7  15  44    32910.85    35987.88    736.34 o 
  -4  15  44      576.57        0.00    264.88 o 
  -1  15  44    88083.53    93649.69   1757.06 o 
 -12  16  44        6.93       50.07    211.78 o 
  -9  16  44    25837.92    28616.17    666.92 o 
  -6  16  44     2495.20     1730.58    287.18 o 
  -3  16  44    21976.71    24054.80    625.77 o 
 -11  17  44      487.67      558.31    227.48 o 
  -8  17  44    12148.43    12412.84    558.80 o 
  -1   2  45     1374.95     1463.05    115.88 o 
  -2   4  45      230.94        0.00     93.80 o 
  -4   5  45       31.15        0.00    152.09 o 
  -1   5  45     2201.68     2800.00    136.68 o 
  -3   6  45     4058.63     4110.08    179.30 o 
  -5   7  45    13617.84    13184.63    607.76 o 
  -2   7  45     2451.69     2352.14    140.54 o 
  -7   8  45    13064.67    13473.19    417.69 o 
  -4   8  45       40.86        0.00    127.79 o 
  -1   8  45      785.04      874.54    117.18 o 
  -6   9  45     7462.27     7853.59    275.96 o 
  -3   9  45      527.92      236.46    121.27 o 
  -8  10  45     9989.06     9462.31    337.73 o 
  -5  10  45        5.51        0.00    192.15 o 
  -2  10  45      102.66       24.22    136.00 o 
 -10  11  45        0.77        0.00    177.96 o 
  -7  11  45     9431.88     9856.08    301.77 o 
  -4  11  45     1016.34     1043.79    188.70 o 
  -1  11  45      551.61      519.98    170.46 o 
  -9  12  45     4469.49     3565.65    243.79 o 
  -6  12  45     1181.90      715.50    168.75 o 
  -3  12  45     7314.68     6846.11    310.64 o 
 -11  13  45       42.93        0.00    185.16 o 
  -8  13  45     9569.84     9566.65    358.83 o 
  -5  13  45     4740.71     4737.40    272.85 o 
  -2  13  45     9653.08    10657.12    374.81 o 
 -13  14  45     2614.97     2761.84    258.35 o 
 -10  14  45    12687.34    13756.72    418.23 o 
  -7  14  45      394.20      480.90    238.00 o 
  -4  14  45     9254.19     8372.92    603.26 o 
  -1  14  45     7897.65     9504.67    613.27 o 
 -12  15  45        6.80        0.00    204.65 o 
  -9  15  45    12622.39    15363.70    434.59 o 
  -6  15  45    11646.28    11932.28    507.27 o 
  -3  15  45    21725.11    22757.57    795.26 o 
 -11  16  45    10180.10    11100.45    433.54 o 
  -8  16  45      699.88      609.10    272.64 o 
  -5  16  45    11023.88    11047.46    507.08 o 
  -1   1  46   331405.94   313078.31   4683.12 o 
   0   2  46    37590.41    37177.35    812.57 o 
  -2   3  46    65342.73    62253.61    886.00 o 
  -4   4  46        6.31        0.00    360.09 o 
  -1   4  46     5674.17     5003.51    180.79 o 
  -3   5  46     7995.24     7552.66    295.26 o 
   0   5  46     8408.62     8278.80    296.49 o 
  -5   6  46   162182.72   168215.14   2296.79 o 
  -2   6  46      630.99      280.21    114.67 o 
  -7   7  46   297855.75   296323.44   5524.89 o 
  -4   7  46    14259.52    13476.85    360.98 o 
  -1   7  46      812.44      859.25    116.15 o 
  -6   8  46    80537.32    84699.26   1267.07 o 
  -3   8  46    12139.46    11665.19    288.13 o 
   0   8  46     1894.68     1811.94    190.23 o 
  -8   9  46   102039.38   105186.80   1533.38 o 
  -5   9  46       56.26        0.00    129.95 o 
  -2   9  46     5269.37     4261.95    187.41 o 
 -10  10  46    30050.88    32824.85    907.51 o 
  -7  10  46     5968.09     5211.05    268.36 o 
  -4  10  46      874.25     1022.70    135.45 o 
  -1  10  46     2302.81     2729.91    162.15 o 
  -9  11  46     8241.60     8586.66    368.53 o 
  -6  11  46    12796.82    12716.94    329.10 o 
  -3  11  46      107.09        0.00    173.36 o 
   0  11  46    13119.54    11756.74    675.11 o 
 -11  12  46     1112.70      842.56    207.88 o 
  -8  12  46     2856.10     2362.29    219.40 o 
  -5  12  46    16483.43    16367.08    498.27 o 
  -2  12  46      174.26        0.00    185.55 o 
 -13  13  46      306.85        0.00    279.48 o 
 -10  13  46     1178.40     1027.00    209.25 o 
  -7  13  46    65107.32    65124.86   1153.14 o 
  -4  13  46    23398.23    23843.61    573.90 o 
  -1  13  46    27959.59    28686.37    768.87 o 
 -12  14  46        7.37        0.00    193.61 o 
  -9  14  46    40979.93    44056.09    801.34 o 
  -6  14  46    57554.01    59757.32   1031.78 o 
  -3  14  46      403.00      154.37    284.43 o 
   0  14  46    75286.12    77164.47   2139.24 o 
 -11  15  46     3237.63     3377.68    268.76 o 
  -8  15  46    93464.38   101056.70   1567.15 o 
  -5  15  46     6389.56     5404.01    386.43 o 
  -2  15  46    41927.39    47309.90   1087.78 o 
 -10  16  46    22729.86    23690.51    530.60 o 
  -7  16  46    31036.21    31491.89    752.02 o 
  -4  16  46     1873.50     1738.26    333.94 o 
  -1   3  47      874.52      560.86    133.51 o 
  -3   4  47        0.01        0.00    136.03 o 
  -2   5  47        4.25        0.00    111.61 o 
  -4   6  47      666.20       75.35    216.34 o 
  -1   6  47       97.49        0.00    102.47 o 
  -6   7  47     4404.89     4090.11    256.44 o 
  -3   7  47        0.96        0.00    126.49 o 
  -5   8  47     4125.37     3782.12    231.67 o 
  -2   8  47        4.47       92.49    122.61 o 
  -7   9  47    11169.76    12010.98    374.22 o 
  -4   9  47      443.87      273.32    134.66 o 
  -1   9  47      423.78      474.35    120.88 o 
  -9  10  47     3651.68     2922.04    239.14 o 
  -6  10  47     3192.04     3110.40    196.78 o 
  -3  10  47     1851.73     1594.51    143.81 o 
  -8  11  47    10111.60    11378.73    369.58 o 
  -5  11  47     1258.10     1014.52    144.89 o 
  -2  11  47     3183.20     2473.93    233.35 o 
 -10  12  47      697.66      189.19    192.64 o 
  -7  12  47      286.36      290.03    180.08 o 
  -4  12  47     3825.74     3515.44    248.67 o 
  -1  12  47     1871.86     1739.76    221.13 o 
 -12  13  47      135.11       44.38    199.88 o 
  -9  13  47    12387.28    12346.01    393.81 o 
  -6  13  47     1040.43      934.32    237.44 o 
  -3  13  47     7231.81     7667.33    368.27 o 
 -11  14  47     2575.90     2265.64    247.28 o 
  -8  14  47     4734.14     4859.31    371.88 o 
  -5  14  47    11399.88    10791.65    574.89 o 
  -2  14  47     7825.15     8001.20    368.45 o 
 -13  15  47      366.83      121.87    214.15 o 
 -10  15  47    24712.92    28286.33    618.23 o 
  -7  15  47     3936.81     4950.25    347.56 o 
  -4  15  47    22274.95    23074.69    857.18 o 
  -9  16  47     4652.15     4682.08    361.81 o 
  -6  16  47    10592.39    10561.94    536.34 o 
   0   0  48   434882.25   436176.44  11206.31 o 
  -1   2  48   170456.09   170420.05   2168.26 o 
  -3   3  48    84685.00    89495.28   1651.54 o 
   0   3  48    11775.27    13335.68    442.50 o 
  -2   4  48     6957.93     6730.63    254.00 o 
  -4   5  48    13379.41    12494.72    625.95 o 
  -1   5  48     7118.11     6178.66    208.12 o 
  -6   6  48   110138.80   112579.52   2282.39 o 
  -3   6  48    13268.78    13907.34    346.47 o 
   0   6  48      236.05      417.57    155.42 o 
  -5   7  48    28285.18    29415.21    573.12 o 
  -2   7  48     4347.18     4717.86    205.79 o 
  -7   8  48    89730.69    94303.77   1396.61 o 
  -4   8  48     1995.38     1786.33    168.77 o 
  -1   8  48    14114.99    14660.04    333.66 o 
  -9   9  48    60001.50    63803.93   1454.22 o 
  -6   9  48      113.58        0.00    169.67 o 
  -3   9  48     1667.29     1517.88    147.68 o 
   0   9  48    19836.29    24411.76    605.49 o 
  -8  10  48    13245.99    13345.01    390.86 o 
  -5  10  48     5139.32     4100.59    214.20 o 
  -2  10  48     5072.16     5220.71    208.21 o 
 -10  11  48     1643.59     1703.52    217.52 o 
  -7  11  48     8669.22     8385.03    320.98 o 
  -4  11  48     2613.37     1591.63    222.46 o 
  -1  11  48     1232.30      583.91    208.11 o 
 -12  12  48     4971.53     4781.41    405.65 o 
  -9  12  48     1892.03     1942.61    224.04 o 
  -6  12  48    26624.97    24746.30    546.02 o 
  -3  12  48    11799.79    11219.71    416.19 o 
   0  12  48     4442.60     3285.58    597.84 o 
 -11  13  48      913.97      454.42    213.39 o 
  -8  13  48    52690.47    53981.04    923.74 o 
  -5  13  48    58820.84    60355.17   1037.82 o 
  -2  13  48       92.37        0.00    213.92 o 
 -13  14  48     4455.03     4518.95    295.20 o 
 -10  14  48    16842.86    18406.73    495.62 o 
  -7  14  48   108641.36   115298.29   1741.18 o 
  -4  14  48    17356.45    18489.33    719.67 o 
  -1  14  48    32303.84    35060.55   1035.76 o 
 -12  15  48     1977.42     1779.05    249.95 o 
  -9  15  48    92395.27    97810.59   1540.72 o 
  -6  15  48    50490.71    53532.69   1046.17 o 
  -3  15  48     6219.60     6568.03    607.17 o 
  -2   3  49     1875.41     1211.82    274.88 o 
  -1   4  49     4704.93     3935.71    212.94 o 
  -3   5  49       78.49        0.00    147.65 o 
  -5   6  49       45.10        0.00    169.56 o 
  -2   6  49      403.63      276.40    144.48 o 
  -4   7  49      339.06        0.00    159.52 o 
  -1   7  49     2087.90     2241.95    158.10 o 
  -6   8  49     7117.83     7627.80    321.18 o 
  -3   8  49     1474.19     1332.75    161.30 o 
  -8   9  49     2532.34     2261.52    236.58 o 
  -5   9  49      459.01       99.10    164.73 o 
  -2   9  49     3147.97     3317.72    189.63 o 
  -7  10  49     9399.72    10747.09    360.36 o 
  -4  10  49     1517.50     1674.69    163.89 o 
  -1  10  49     2443.33     2937.79    212.13 o 
  -9  11  49     5907.94     6155.17    301.19 o 
  -6  11  49       39.98        0.00    170.36 o 
  -3  11  49     6104.70     5330.24    313.07 o 
 -11  12  49       26.92        0.00    190.21 o 
  -8  12  49     2324.90     1935.65    226.50 o 
  -5  12  49      848.56      261.73    224.01 o 
  -2  12  49      964.24      143.48    212.60 o 
 -10  13  49     7075.33     7224.16    337.08 o 
  -7  13  49      182.41       60.54    243.19 o 
  -4  13  49     8186.18     7964.90    418.35 o 
  -1  13  49      166.16        0.00    281.29 o 
 -12  14  49      217.50        0.00    205.21 o 
  -9  14  49    18204.34    20293.13    638.42 o 
  -6  14  49     5645.95     6038.40    363.00 o 
  -3  14  49    10790.84    11887.17    678.60 o 
 -11  15  49    18028.66    19414.54    516.54 o 
  -8  15  49     1601.89     2327.97    336.76 o 
  -5  15  49    20467.76    22524.95   1013.08 o 
   0   1  50   294718.13   295789.38   6353.75 o 
  -2   2  50   141846.86   139271.98   2727.90 o 
  -1   3  50    88526.38    90250.48   1417.28 o 
  -3   4  50    18014.07    18858.67    389.84 o 
   0   4  50       29.26        0.00    218.11 o 
  -5   5  50     5961.35     5349.63    370.89 o 
  -2   5  50     3706.08     3737.47    198.98 o 
  -4   6  50    11387.05    11252.81    347.91 o 
  -1   6  50    12661.89    11193.40    325.57 o 
  -6   7  50    16722.59    16763.19    427.88 o 
  -3   7  50     9176.79     9853.90    326.26 o 
   0   7  50    36097.33    34888.28    834.14 o 
  -8   8  50    46134.92    47312.07   1199.98 o 
  -5   8  50       66.76      138.14    164.11 o 
  -2   8  50     8228.76     7381.60    302.07 o 
  -7   9  50     2551.19     2764.40    230.06 o 
  -4   9  50     2052.04     1971.01    202.52 o 
  -1   9  50    39565.66    42090.29    686.24 o 
  -9  10  50    11741.22    11551.76    386.88 o 
  -6  10  50    11488.70    12833.09    379.87 o 
  -3  10  50      162.07       75.52    145.28 o 
   0  10  50     8943.07     9220.18    449.14 o 
 -11  11  50     1412.91     1309.51    431.12 o 
  -8  11  50     2583.11     2203.54    226.73 o 
  -5  11  50     9908.31     8539.21    357.64 o 
  -2  11  50      210.29       38.59    326.80 o 
 -10  12  50     3802.02     3432.31    261.34 o 
  -7  12  50    27394.72    25255.61    558.62 o 
  -4  12  50    26233.86    26703.10    711.76 o 
  -1  12  50     1246.39      821.75    205.55 o 
 -12  13  50      135.35        0.00    206.46 o 
  -9  13  50    35210.47    36251.26    720.27 o 
  -6  13  50    65694.95    68999.75   1157.72 o 
  -3  13  50    20231.96    21960.58    626.54 o 
   0  13  50     3791.78     4456.21    583.54 o 
 -11  14  50       73.73        0.00    235.69 o 
  -8  14  50   110094.31   120150.23   1815.01 o 
  -5  14  50    55216.61    55904.96   1158.05 o 
  -2  14  50     3396.08     3071.47    532.36 o 
  -7  15  50   125946.34   134553.73   2010.05 o 
  -1   2  51        4.45        0.00    224.54 o 
  -2   4  51       24.88        0.00    174.63 o 
  -4   5  51       75.38        0.00    153.40 o 
  -1   5  51      127.18        0.00    146.41 o 
  -3   6  51      365.45       20.37    158.75 o 
  -5   7  51        0.21        0.00    160.87 o 
  -2   7  51     4028.96     3822.36    252.11 o 
  -7   8  51     1657.06     2017.93    217.18 o 
  -4   8  51       23.49        0.00    166.86 o 
  -1   8  51     4446.73     4596.18    264.09 o 
  -6   9  51     2615.18     2930.65    233.14 o 
  -3   9  51     8597.88     8305.93    321.21 o 
  -8  10  51     3008.22     2956.88    237.84 o 
  -5  10  51        1.11        0.00    169.12 o 
  -2  10  51     6184.28     7268.09    310.96 o 
 -10  11  51      514.84        0.00    195.98 o 
  -7  11  51      432.05        0.00    186.95 o 
  -4  11  51     3093.17     1986.35    232.56 o 
  -1  11  51      108.92        0.00    212.68 o 
  -9  12  51     5647.49     5713.85    308.18 o 
  -6  12  51       18.01        0.00    173.76 o 
  -3  12  51     3323.32     2549.52    299.22 o 
 -11  13  51     2448.17     1695.87    248.52 o 
  -8  13  51     4930.12     4316.25    313.55 o 
  -5  13  51     5244.96     4916.53    346.99 o 
  -2  13  51      212.35        0.00    357.16 o 
 -10  14  51    13222.86    14894.00    653.13 o 
  -7  14  51        8.70      111.84    343.73 o 
  -4  14  51    14839.18    15984.98    591.76 o 
  -1   1  52   230066.42   237395.89   5182.62 o 
   0   2  52   156866.70   159009.53   3577.92 o 
  -2   3  52    74593.61    79763.95   1651.85 o 
  -4   4  52     1191.65      770.88    361.89 o 
  -1   4  52     9198.03     8645.18    340.14 o 
  -3   5  52      484.60      314.75    174.32 o 
   0   5  52    13249.78    13674.08    552.27 o 
  -5   6  52      111.87       33.28    167.51 o 
  -2   6  52    23503.61    23413.27    510.15 o 
  -7   7  52      525.08      648.43    269.17 o 
  -4   7  52     1148.25      825.01    193.93 o 
  -1   7  52    56082.48    55520.89    859.39 o 
  -6   8  52      824.25      828.25    192.26 o 
  -3   8  52      581.62      486.03    195.79 o 
   0   8  52    84375.32    91458.36   2242.94 o 
  -8   9  52     8655.97     8335.43    334.32 o 
  -5   9  52     5673.01     5848.68    301.50 o 
  -2   9  52    17605.13    18752.28    470.68 o 
 -10  10  52       95.40        0.00    283.57 o 
  -7  10  52     2607.52     1747.51    214.33 o 
  -4  10  52     4115.92     3191.85    404.37 o 
  -1  10  52    20700.58    21008.37    518.95 o 
  -9  11  52     1012.05      214.99    213.94 o 
  -6  11  52     9599.12     8252.54    354.87 o 
  -3  11  52     3269.68     2761.20    290.34 o 
   0  11  52     1217.43      799.68    514.84 o 
 -11  12  52       57.04        0.00    225.55 o 
  -8  12  52    27407.99    25452.90    579.52 o 
  -5  12  52    22462.39    22658.96    740.24 o 
  -2  12  52     6141.55     6313.52    370.23 o 
 -10  13  52    10697.16    11055.74    537.68 o 
  -7  13  52    62925.71    67807.34   1243.76 o 
  -4  13  52    31841.55    33038.85    812.69 o 
  -9  14  52    54018.14    57454.27    999.18 o 
  -6  14  52    85410.02    91633.32   1571.87 o 
  -1   3  53      311.69        0.00    209.42 o 
  -3   4  53       35.60        0.00    173.43 o 
  -2   5  53      110.80        0.00    165.75 o 
  -4   6  53       22.82        0.00    177.06 o 
  -1   6  53     1879.24     1558.09    221.69 o 
  -6   7  53      228.00        0.00    171.24 o 
  -3   7  53     3787.36     3868.75    264.16 o 
  -5   8  53      317.07       98.05    190.14 o 
  -2   8  53    12099.01    11501.78    440.42 o 
  -7   9  53      101.99        0.00    182.68 o 
  -4   9  53     1696.52     1594.35    226.68 o 
  -1   9  53     5058.83     6157.01    455.38 o 
  -9  10  53      145.58        0.00    179.04 o 
  -6  10  53      588.06      370.08    204.80 o 
  -3  10  53     6444.20     5719.51    376.44 o 
  -8  11  53      531.59        0.00    197.13 o 
  -5  11  53      133.58        0.00    206.75 o 
  -2  11  53     1039.70      443.63    319.60 o 
 -10  12  53     2130.57     1252.23    235.66 o 
  -7  12  53     1351.57      876.36    295.64 o 
  -4  12  53     5554.03     4686.24    337.91 o 
  -1  12  53      406.87        0.00    337.69 o 
  -9  13  53     8541.22     8273.38    381.47 o 
  -6  13  53      599.90      420.94    293.51 o 
  -3  13  53     2342.96     1808.10    302.84 o 
   0   0  54   224734.67   221787.05   8457.47 o 
  -1   2  54   117410.38   119531.32   1979.97 o 
  -3   3  54     8001.30     7997.54    455.13 o 
   0   3  54    49419.20    48076.65   1344.28 o 
  -2   4  54     4227.01     4273.36    251.32 o 
  -4   5  54      131.74      180.29    200.70 o 
  -1   5  54    14492.48    14843.67    410.04 o 
  -6   6  54    13252.36    13604.82    648.88 o 
  -3   6  54     4482.97     3458.85    275.15 o 
   0   6  54   110603.25   118299.89   2157.97 o 
  -5   7  54     4136.70     4291.46    296.38 o 
  -2   7  54    33513.96    32779.22    744.27 o 
  -7   8  54     1532.45     1716.09    231.76 o 
  -4   8  54      359.11      444.56    217.37 o 
  -1   8  54   113374.00   122670.35   1904.70 o 
  -9   9  54      206.45        0.00    268.73 o 
  -6   9  54      925.70      642.84    207.25 o 
  -3   9  54     1381.70      990.61    354.13 o 
   0   9  54    59298.88    58886.13   1596.54 o 
  -8  10  54      269.66        0.00    190.43 o 
  -5  10  54     2100.53     1941.59    235.07 o 
  -2  10  54    12620.50    12432.80    796.74 o 
 -10  11  54      398.15        0.00    209.75 o 
  -7  11  54     5320.30     4654.44    302.11 o 
  -4  11  54     3887.80     3448.46    285.25 o 
  -1  11  54      399.88      228.02    254.75 o 
  -9  12  54    12159.83    12592.46    528.62 o 
  -6  12  54    19595.71    20086.46    659.08 o 
  -3  12  54     2846.72     2011.46    349.69 o 
  -8  13  54    38855.70    40412.75    831.84 o 
  -5  13  54    33061.11    35075.09    880.27 o 
  -2   3  55       11.19        0.00    200.61 o 
  -1   4  55       48.43        0.00    184.08 o 
  -3   5  55        5.79        0.00    196.09 o 
  -5   6  55        2.67        2.16    205.39 o 
  -2   6  55     5213.57     4737.79    312.36 o 
  -4   7  55     1019.42      631.03    222.44 o 
  -1   7  55     4529.54     3696.21    282.24 o 
  -6   8  55      856.08      545.05    219.27 o 
  -3   8  55     8603.41     9378.34    562.29 o 
  -8   9  55       49.91       45.60    222.72 o 
  -5   9  55       29.92        0.00    206.37 o 
  -2   9  55    10872.96    11237.15    691.59 o 
  -7  10  55      269.65      158.01    205.78 o 
  -4  10  55     2167.23      949.88    412.70 o 
  -1  10  55      191.00        0.00    238.23 o 
  -9  11  55       38.57        0.00    218.36 o 
  -6  11  55      491.81      174.19    338.53 o 
  -3  11  55     3454.74     2295.83    557.82 o 
  -8  12  55     3343.22     3250.50    290.20 o 
  -5  12  55     2505.09     1706.06    324.40 o 
   0   1  56   116108.63   123712.70   2904.59 o 
  -2   2  56    28885.33    29171.29   1375.41 o 
  -1   3  56    16971.34    17554.24    518.54 o 
  -3   4  56     1601.42     1631.14    209.52 o 
   0   4  56     1779.18     1922.91    371.25 o 
  -5   5  56     5376.37     5331.07    454.03 o 
  -2   5  56      747.83      296.63    186.81 o 
  -4   6  56      653.41      706.48    227.71 o 
  -1   6  56   101492.13   104858.09   1566.75 o 
  -6   7  56    22670.70    23926.88    623.68 o 
  -3   7  56     3193.83     3292.62    292.48 o 
   0   7  56   201324.25   228164.67   5062.88 o 
  -8   8  56     5931.47     5240.07    469.77 o 
  -5   8  56     1499.77      944.73    236.41 o 
  -2   8  56    63183.81    62473.37   1029.01 o 
  -7   9  56     1571.29     1312.54    248.98 o 
  -4   9  56      168.60        0.00    332.16 o 
  -1   9  56    81728.89    85184.64   1522.85 o 
  -9  10  56     3009.61     2506.60    294.19 o 
  -6  10  56       76.32        0.00    220.06 o 
  -3  10  56     4801.30     4324.55    362.52 o 
   0  10  56     8897.62     7512.89    517.96 o 
  -8  11  56     1631.11     1593.21    273.15 o 
  -5  11  56     3354.47     2975.82    395.73 o 
  -2  11  56     4996.32     4035.49    373.64 o 
  -7  12  56    11997.47    10944.63    578.59 o 
  -1   2  57       15.42        0.00    218.07 o 
  -2   4  57      206.69        0.00    174.50 o 
  -4   5  57      662.80      693.11    232.60 o 
  -1   5  57      330.47      131.23    198.97 o 
  -3   6  57     2845.63     2512.69    291.08 o 
  -5   7  57      745.79      736.83    232.06 o 
  -2   7  57    11561.83    12558.90    693.33 o 
  -7   8  57      760.13      975.80    245.10 o 
  -4   8  57     2517.08     2156.46    272.91 o 
  -1   8  57     2611.17     2487.27    471.15 o 
  -6   9  57      622.52      267.28    230.55 o 
  -3   9  57     7539.71     7577.45    542.29 o 
  -8  10  57     2231.87     1916.20    274.97 o 
  -5  10  57      121.33        0.00    224.61 o 
  -2  10  57     1981.92     1359.46    578.59 o 
  -7  11  57      253.11        0.00    234.31 o 
  -4  11  57     4394.82     3883.40    454.25 o 
  -1   1  58    45748.95    46866.76   1350.94 o 
   0   2  58    15263.31    15959.46    830.81 o 
  -2   3  58       30.76        0.00    180.84 o 
  -4   4  58     4923.21     5208.03    470.04 o 
  -1   4  58      888.91      871.84    204.32 o 
  -3   5  58      107.13        0.00    210.94 o 
   0   5  58    76874.62    76850.53   1530.27 o 
  -5   6  58    15800.16    18009.94    547.53 o 
  -2   6  58    17150.88    16953.92    538.08 o 
  -7   7  58    29938.40    30863.29   1057.18 o 
  -4   7  58     1903.93     1362.71    251.78 o 
  -1   7  58   181793.13   197412.45   2720.29 o 
  -6   8  58     7774.55     9249.05    420.76 o 
  -3   8  58    16698.60    16637.02    720.17 o 
   0   8  58   148401.25   162650.45   3754.56 o 
  -8   9  58    16209.15    17550.43    566.80 o 
  -5   9  58      703.22        0.00    222.70 o 
  -2   9  58    61629.77    61704.20   1125.91 o 
  -7  10  58        5.35        0.00    230.60 o 
  -4  10  58     2742.73     1647.86    351.03 o 
  -1   3  59       35.12        0.00    213.73 o 
  -3   4  59       38.34        0.00    184.52 o 
  -2   5  59     1504.12     1153.29    242.94 o 
  -4   6  59      166.36        0.00    223.93 o 
  -1   6  59     2421.09     2579.76    380.33 o 
  -6   7  59       87.77      147.11    245.52 o 
  -3   7  59     7158.35     6959.50    382.15 o 
  -5   8  59     2165.57     1588.47    271.18 o 
  -2   8  59     7636.56     7213.16    396.55 o 
  -7   9  59     2967.90     2991.74    309.45 o 
  -4   9  59     3810.40     2822.70    287.30 o 
  -1   9  59      403.72      791.56    351.92 o 
  -6  10  59      564.97        0.00    235.82 o 
   0   0  60    22979.48    26067.22   1605.24 o 
  -1   2  60     1550.55     1647.89    255.67 o 
  -3   3  60    10473.85    11208.53    548.84 o 
   0   3  60     4303.50     4374.08    459.22 o 
  -2   4  60     1149.10      540.66    223.98 o 
  -4   5  60     1586.50      793.71    253.77 o 
  -1   5  60    22130.06    22673.72    520.77 o 
  -6   6  60    25173.05    26035.80    964.64 o 
  -3   6  60      115.97        0.00    235.51 o 
   0   6  60   171812.53   179211.53   3569.89 o 
  -5   7  60    15333.47    16618.00    544.51 o 
  -2   7  60    49085.83    50158.88    975.16 o 
  -7   8  60    38235.38    38982.59    879.32 o 
  -4   8  60      416.48      127.94    251.80 o 
  -1   8  60   133373.89   144124.89   2400.68 o 
  -6   9  60      796.61      809.22    263.29 o 
  -3   9  60    35625.42    36736.27    726.11 o 
  -2   3  61       56.69        0.00    192.09 o 
  -1   4  61      296.62      228.45    217.27 o 
  -3   5  61       20.30        0.00    242.82 o 
  -5   6  61       67.50        0.00    234.34 o 
  -2   6  61     4096.19     3969.89    332.56 o 
  -4   7  61     3288.96     2873.94    305.40 o 
  -1   7  61     1202.09      781.83    355.80 o 
  -6   8  61     1423.22     1444.97    286.26 o 
  -3   8  61     6156.59     6099.83    363.96 o 
   0   1  62      160.48      307.53    373.64 o 
  -2   2  62     1582.78     1486.83    387.31 o 
  -1   3  62     5178.11     5027.09    291.41 o 
  -3   4  62      264.76        0.00    212.41 o 
   0   4  62    17829.84    20680.50    669.81 o 
  -5   5  62     7834.92     6309.91    539.81 o 
  -2   5  62     1088.93      660.12    424.83 o 
  -4   6  62    12385.09    13346.82    502.03 o 
  -1   6  62    46839.09    48124.58    883.21 o 
  -6   7  62    39858.91    40775.32    922.62 o 
  -3   7  62     1639.64     1258.34    287.26 o 
  -1   2  63      160.03        0.00    241.40 o 
  -2   4  63        2.01        0.00    211.27 o 
  -4   5  63      971.95      493.48    262.66 o 
  -1   5  63      526.61        0.00    279.30 o 
  -3   6  63     1601.36     1185.34    281.58 o 
  -1   1  64     4849.37     4839.52    483.75 o 
   0   2  64     7300.52     6957.48    552.23 o 
  -2   3  64     1657.41     1350.54    238.65 o 
  -4   4  64     3713.72     2003.49    422.32 o 
  -1   4  64     5740.77     5586.45    316.98 o 
                                                 
